# Supplementary material for: Applying machine learning to identify autistic adults using imitation: An exploratory study
Source: PLoS One. 2017 Aug 16;12(8):e0182652. doi: 10.1371/journal.pone.0182652 (PMC5558936; doi:10.1371/journal.pone.0182652)
Supplement: S1 File — (XLSX) [file pone.0182652.s001.xlsx]

## Sheet:  controls
		duration	peak velocity	time to peak vel	peak velocity location	time before peak velocity	time after peak velocity	pk acceleration	time to pk acceleration	%time to pk acceleration	pk acceleration position	Pk deceleration	time of pk deceleration	% time to pk deceleration	pk deceleration position	Jerk	Hor Amplitude	Vertical Amplitude	time of vert amp	%time to vertical amp	Location of vertical amp	duration SD	peak velocity SD	time to peak vel SD	peak velocity location SD	time before peak velocity SD	time after peak velocity SD	pk acceleration SD	time to pk acceleration SD	%time to pk acceleration SD	pk acceleration position SD	Pk deceleration SD	time to pk deceleration SD	% time to pk deceleration SD	pk deceleration position SD	Jerk SD	Hor Amplitude SD	Vertical Amplitude SD	time of vert amp SD	%time of vertical amp SD	Location of vertical amp SD
Sub 1
	TF	0.798875	553.817	0.393212	0.512467	0.493834	0.506166	2996.69	0.09545	0.118414	0.0627819	-3369.97	0.698238	0.874218	0.957401	73.9754	253.584	85.3355	0.388025	0.504321	0.513117	0.0952306	76.5415	0.0902634	0.0850936	0.103245	0.103245	250.455	0.0880627	0.102446	0.0747657	812.033	0.125204	0.113545	0.04916	31.1448	24.2454	12.2833	0.0345794	0.0221311	0.0794667
	TN	0.864386	555.099	0.4565	0.50289	0.481332	0.518668	2887.32	0.115014	0.109261	0.0472005	-3058.69	0.765675	0.840403	0.953362	76.3101	277.171	82.7462	0.393657	0.464287	0.467073	0.0595499	49.8994	0.18485	0.151673	0.120066	0.120066	730.843	0.150123	0.109122	0.0503996	711.105	0.0937727	0.116767	0.0507694	30.2269	24.1402	12.7579	0.082006	0.0760611	0.089639
	TE	0.83	553.313	0.393657	0.516027	0.509554	0.490446	2896.88	0.083	0.103683	0.0476753	-3300.8	0.689937	0.834652	0.922144	77.1462	267.78	109.187	0.397363	0.480983	0.50476	0.0953597	88.5743	0.0509075	0.0469722	0.0865894	0.0865894	322.619	0.0766721	0.100461	0.0455699	657.781	0.120069	0.138089	0.0796412	32.8095	50.5102	12.362	0.0392922	0.0404786	0.0730253
	TS	0.75945	519.974	0.389063	0.523697	0.510847	0.489153	3067.25	0.051875	0.0680884	0.0314995	-3530.24	0.686825	0.910541	0.983528	69.8838	235.16	75.6719	0.36935	0.487493	0.487947	0.0724936	89.3098	0.0819784	0.0856432	0.0838113	0.0838113	694.734	0.0671003	0.0864049	0.0434568	696.017	0.0367858	0.0859237	0.0162071	16.5808	21.8089	14.4747	0.0559426	0.0693021	0.100926
	NTF	0.743888	724.717	0.357938	0.513903	0.477819	0.522181	3842.12	0.115163	0.153792	0.0941174	-4939.55	0.538462	0.692995	0.870364	60.9761	283.48	82.1285	0.333037	0.444167	0.475186	0.103661	103.166	0.0771546	0.0314651	0.050576	0.050576	842.599	0.0925778	0.115507	0.0962378	1361.47	0.075217	0.0600561	0.0968777	18.2542	32.85	8.94378	0.0745599	0.044492	0.0572221
	NTN	0.822738	541.934	0.384912	0.524761	0.438357	0.561643	3288.06	0.0715875	0.0867549	0.0275381	-3238.39	0.61835	0.756486	0.886813	72.6447	267.717	95.5651	0.342671	0.446534	0.49699	0.108893	54.0682	0.0885017	0.10812	0.03822	0.03822	830.638	0.0782313	0.0872882	0.0297073	1377.11	0.132874	0.148773	0.0996073	29.8958	17.4169	10.6455	0.0256783	0.0634176	0.0882147
	NTE	0.901587	504.796	0.449237	0.517168	0.493856	0.506144	2983.93	0.159775	0.170821	0.0682721	-3771.8	0.70135	0.781119	0.868693	117.116	255.156	107.077	0.430563	0.473843	0.445699	0.106932	78.3951	0.144541	0.140275	0.119846	0.119846	848.791	0.11274	0.11499	0.0566759	1572.15	0.143829	0.150279	0.109654	38.0874	25.8868	7.7537	0.106517	0.0763735	0.0586577
	NTS	0.748038	545.924	0.318957	0.49218	0.460708	0.539292	3242.97	0.137543	0.18205	0.124488	-4091.01	0.5727	0.762096	0.904727	96.3162	229.068	75.1282	0.345487	0.462364	0.489566	0.0613843	82.5672	0.0564679	0.107525	0.101829	0.101829	913.141	0.101298	0.12879	0.121692	1129.97	0.188488	0.230879	0.0954365	58.7918	44.3066	9.71975	0.0497876	0.0603325	0.0564043
	Diff T N-F	0.0655107	1.28147	0.0632875	-0.00957687	-0.012502	0.012502	-109.375	0.0195643	-0.0091522	-0.0155813	311.278	0.0674375	-0.0338151	-0.00403961	2.33474	23.5873	-2.58926	0.00563214	-0.0400341	-0.0460448
	Diff T N-E	-0.0343857	-1.78576	-0.0628429	0.0131366	0.0282217	-0.0282217	9.56036	-0.0320143	-0.00557881	0.000474785	-242.112	-0.0757375	-0.0057511	-0.0312177	0.836091	-9.39143	26.4405	0.00370536	0.0166957	0.037687
	Diff T N-S	0.104936	35.125	0.0674375	-0.0208068	-0.0295151	0.0295151	-179.936	0.0631393	0.041173	0.0157011	471.548	0.07885	-0.0701379	-0.0301662	6.42638	42.0107	7.07428	0.0243071	-0.0232062	-0.0208746
	Diff N N-F	0.07885	-182.784	0.026975	0.0108584	-0.0394618	0.0394618	-554.063	-0.043575	-0.0670371	-0.0665793	1701.16	0.0798875	0.0634907	0.0164488	11.6686	-15.7639	13.4366	0.00963393	0.00236725	0.0218034
	Diff N N-E	0.07885	-37.1381	0.064325	-0.00759306	0.0554988	-0.0554988	-304.127	0.0881875	0.0840664	0.040734	-533.404	0.083	0.0246337	-0.0181197	44.4708	-12.5605	11.5115	0.0878911	0.0273085	-0.0512905
	Diff N N-S	0.0747	-3.99028	0.0659554	0.0325809	-0.0223505	0.0223505	45.0844	-0.0659554	-0.0952954	-0.0969502	852.612	0.04565	-0.00561062	-0.0179139	-23.6714	38.6489	20.4369	-0.00281607	-0.0158301	0.00742361
Sub 2
	TF	0.782571	618.137	0.3154	0.455277	0.403081	0.596919	4350.14	0.04565	0.0571451	0.0276355	-3622.41	0.656738	0.805265	0.890151	88.8249	289.053	56.3666	0.403587	0.487202	0.53816	0.0316832	42.4524	0.0431281	0.0938748	0.053881	0.053881	951.91	0.0632109	0.079195	0.0438263	877.106	0.152364	0.165777	0.106119	26.3276	15.0246	36.1772	0.153169	0.14806	0.19768
	TN	0.8134	599.603	0.338225	0.432406	0.412472	0.587528	4881.28	0.0640286	0.080032	0.0284802	-3417.32	0.656737	0.817329	0.946878	84.2688	290.809	30.3888	0.400475	0.499866	0.555988	0.106199	77.7941	0.111246	0.111861	0.108556	0.108556	1000.07	0.0394328	0.0474719	0.0193423	534.791	0.127541	0.168212	0.0484657	24.8909	39.7032	20.4932	0.106083	0.134351	0.146678
	TE	0.7387	673.796	0.366237	0.524872	0.497596	0.502404	5008.73	0.0166	0.0258208	0.0106678	-4496.43	0.62665	0.847346	0.955839	79.3991	301.94	91.5302	0.417075	0.567323	0.626553	0.133833	132.907	0.0900997	0.0973707	0.0907082	0.0907082	1330.95	0.0332	0.055295	0.0253226	2069.64	0.146674	0.142375	0.0445561	40.9809	32.7868	36.9619	0.0979812	0.099887	0.134598
	TS	0.656886	505.597	0.296725	0.402206	0.412433	0.587567	5260.27	0.056025	0.0841362	0.0339784	-3507.71	0.5727	0.876906	0.973102	76.11	180.803	18.9366	0.216837	0.358778	0.447413	0.0649009	114.84	0.0906781	0.117993	0.0678668	0.0678668	1935.14	0.059481	0.0866382	0.0380957	1023.13	0.0851846	0.0909769	0.0276978	45.172	88.1149	9.49043	0.117751	0.163959	0.331428
	NTF	0.74285	566.286	0.32785	0.455244	0.438064	0.561936	4926.79	0.0675857	0.0897215	0.031897	-5358.04	0.646362	0.875031	0.972865	108.07	244.829	23.0202	0.30295	0.355074	0.40735	0.0948423	77.6961	0.0835908	0.0982859	0.0757305	0.0757305	689.227	0.0792391	0.0982604	0.0326086	2316.58	0.118002	0.13896	0.0408345	37.5065	36.382	5.59692	0.124619	0.0994475	0.224661
	NTN	0.80095	557.31	0.333037	0.429889	0.421595	0.578405	4005.58	0.089225	0.113987	0.0511641	-3403.01	0.628725	0.784075	0.883827	93.625	262.17	37.5329	0.37765	0.439483	0.49793	0.1084	107.325	0.0626538	0.119783	0.0958782	0.0958782	581.528	0.0574613	0.0685091	0.0367456	989.812	0.147527	0.149355	0.105053	19.5223	46.8438	17.2704	0.0930616	0.0494801	0.114205
	NTE	0.743139	616.577	0.358975	0.470958	0.459663	0.540337	3944.96	0.0715875	0.0901404	0.0468951	-3671.55	0.692013	0.886228	0.959713	81.1953	292.027	86.0181	0.425375	0.544697	0.596338	0.121773	131.083	0.0429566	0.0686446	0.0492601	0.0492601	259.134	0.0777265	0.0921279	0.0624787	863.766	0.0894969	0.101851	0.0452441	27.7991	35.2523	38.2931	0.0557223	0.0635831	0.0701057
	NTS	0.739737	436.307	0.363125	0.51316	0.489659	0.510341	3651.6	0.0570625	0.0778249	0.0292324	-3336.56	0.616571	0.838284	0.913617	97.5357	183.574	22.8713	0.2988	0.398884	0.38787	0.0657203	81.5437	0.0740716	0.0615081	0.0781049	0.0781049	1236.41	0.0426548	0.0583798	0.0315037	833.497	0.0988727	0.143609	0.0990318	15.9395	17.5136	7.75083	0.12454	0.1504	0.200783
	Diff T N-F	0.0308286	-18.5345	0.022825	-0.0228716	0.00939149	-0.00939149	531.142	0.0183786	0.0228869	0.000844713	205.082	0	0.0120639	0.0567267	-4.55609	1.75669	-25.9778	-0.0031125	0.0126632	0.0178279
	Diff T N-E	-0.0747	74.1931	0.0280125	0.0924667	0.0851236	-0.0851236	127.444	-0.0474286	-0.0542112	-0.0178124	-1079.1	-0.0300875	0.0300173	0.0089606	-4.86973	11.1303	61.1414	0.0166	0.0674571	0.0705656
	Diff T N-S	0.156514	94.006	0.0415	0.0301993	3.8677e-05	-3.8677e-05	-378.994	0.00800357	-0.00410428	-0.00549823	90.3868	0.0840375	-0.0595767	-0.0262244	8.15881	110.006	11.4521	0.183638	0.141088	0.108575
	Diff N N-F	0.0581	-8.97518	0.0051875	-0.0253557	-0.0164695	0.0164695	-921.211	0.0216393	0.0242652	0.0192671	1955.03	-0.0176375	-0.0909556	-0.0890387	-14.4446	17.3408	14.5127	0.0747	0.0844084	0.0905794
	Diff N N-E	-0.0578113	59.2663	0.0259375	0.0410697	0.0380684	-0.0380684	-60.6234	-0.0176375	-0.0238464	-0.00426899	-268.543	0.0632875	0.102153	0.0758868	-12.4297	29.8569	48.4851	0.047725	0.105214	0.0984083
	Diff N N-S	0.0612125	121.003	-0.0300875	-0.0832717	-0.0680643	0.0680643	353.98	0.0321625	0.0361618	0.0219317	-66.4497	0.0121536	-0.0542093	-0.0297907	-3.91071	78.5958	14.6616	0.07885	0.0405987	0.110059
Sub 3
	TF	0.666075	769.516	0.267675	0.453495	0.402363	0.597637	7429.5	0.0529125	0.079427	0.0408553	-4294.95	0.528088	0.795383	0.931967	59.4788	291.736	27.6127	0.295687	0.439408	0.494708	0.0645588	101.962	0.0345794	0.0307526	0.0395516	0.0395516	1488.11	0.051536	0.0751713	0.0408699	969.088	0.159218	0.231721	0.0950456	25.6847	13.0332	14.5058	0.147873	0.198746	0.285361
	TN	0.653625	751.49	0.266786	0.476685	0.441438	0.558562	6476.47	0.0280125	0.0415684	0.00882676	-5133.95	0.479325	0.750385	0.905039	45.9959	287.539	25.7358	0.292575	0.442439	0.497761	0.101339	104.646	0.015475	0.0410032	0.0307256	0.0307256	1724.3	0.0373665	0.0538261	0.0137301	1491.95	0.131515	0.223147	0.0882024	21.0081	24.2314	9.62984	0.119024	0.157502	0.227105
	TE	0.756337	675.588	0.350675	0.529598	0.480096	0.519904	4842.96	0.031125	0.0474524	0.0184151	-4876.59	0.598638	0.80726	0.929131	60.4129	295.047	151.005	0.3901	0.525259	0.590816	0.15365	117.079	0.0520703	0.100332	0.116748	0.116748	663.965	0.0438634	0.0680406	0.0283693	2852.91	0.0878879	0.128729	0.0543841	25.1666	32.7959	6.66466	0.0750286	0.104058	0.0954906
	TS	0.628725	720.894	0.279087	0.498697	0.450216	0.549784	7570.93	0.0363125	0.0621229	0.0252654	-4180.81	0.537425	0.867018	0.946081	61.1053	262.319	20.4951	0.292575	0.448569	0.475964	0.152319	176.91	0.05715	0.0634509	0.0487003	0.0487003	2812.63	0.0368359	0.0579398	0.0277246	1009.21	0.12887	0.139491	0.0664719	29.2526	25.3259	10.379	0.167637	0.201751	0.289388
	NTF	0.631838	707.881	0.2407	0.397926	0.3821	0.6179	6486.22	0.0249	0.0253083	0.00777863	-4768.61	0.529125	0.830746	0.951355	52.2855	286.945	19.9133	0.288129	0.458856	0.570046	0.106702	142.598	0.0638306	0.0773261	0.083823	0.083823	1834.75	0.0290923	0.0265353	0.00822232	1553.52	0.147394	0.152761	0.0542761	17.7131	30.7131	9.99639	0.0740383	0.101275	0.217394
	NTN	0.645325	714.426	0.280125	0.482672	0.435506	0.564494	6927.81	0.00474286	0.00762847	0.00224942	-5039.14	0.57685	0.887762	0.945436	55.7791	289.94	29.2728	0.252112	0.392162	0.421912	0.0810503	75.9363	0.054291	0.0793783	0.0778118	0.0778118	1193.79	0.00443654	0.00728957	0.00220961	1130.43	0.13789	0.146934	0.086637	29.7812	29.0055	19.0335	0.1047	0.172431	0.247531
	NTE	0.733513	660.559	0.332	0.490819	0.458907	0.541093	4687.37	0.064325	0.096149	0.0543551	-3333.34	0.559657	0.823092	0.92707	50.6266	297.641	154.835	0.3652	0.50365	0.559617	0.134049	128.768	0.0591908	0.0951486	0.0821776	0.0821776	1455.96	0.0805632	0.126522	0.0781381	654.469	0.0635474	0.0729465	0.0509777	17.624	8.80017	34.2473	0.0571608	0.069197	0.0884297
	NTS	0.585512	568.64	0.254188	0.448677	0.405641	0.594359	8165.22	0.02905	0.0480125	0.018881	-3520.63	0.476657	0.696209	0.87402	83.2709	217.389	30.5626	0.2324	0.377589	0.403955	0.0959714	119.068	0.0458785	0.0552478	0.0536048	0.0536048	2849.55	0.0310558	0.049037	0.0208812	606.984	0.102537	0.326062	0.187682	53.7979	32.5845	26.7348	0.052306	0.0987394	0.125113
	Diff T N-F	-0.01245	-18.0253	-0.000889286	0.0231902	0.0390744	-0.0390744	-953.032	-0.0249	-0.0378587	-0.0320286	-838.994	-0.0487625	-0.0449976	-0.0269275	-13.483	-4.19735	-1.87689	-0.0031125	0.00303021	0.00305285
	Diff T N-E	0.102712	-75.9023	0.0838893	0.0529126	0.0386587	-0.0386587	-1633.51	0.0031125	0.00588405	0.00958838	257.358	0.119313	0.056875	0.0240919	14.417	7.50798	125.27	0.097525	0.0828201	0.0930552
	Diff T N-S	0.0249	30.5965	-0.0123018	-0.0220114	-0.00877824	0.00877824	-1094.46	-0.0083	-0.0205546	-0.0164386	-953.137	-0.0581	-0.116632	-0.0410417	-15.1094	25.2194	5.24068	0	-0.00613087	0.0217969
	Diff N N-F	0.0134875	6.54536	0.039425	0.0847455	0.0534066	-0.0534066	441.59	-0.0201571	-0.0176799	-0.00552921	-270.536	0.047725	0.0570162	-0.00591858	3.49359	2.99452	9.35952	-0.0360161	-0.0666941	-0.148134
	Diff N N-E	0.0881875	-53.8677	0.051875	0.00814779	0.0234007	-0.0234007	-2240.43	0.0595821	0.0885205	0.0521057	1705.8	-0.0171929	-0.0646703	-0.0183668	-5.15248	7.70115	125.562	0.113088	0.111488	0.137705
	Diff N N-S	0.0598129	145.787	0.0259375	0.0339944	0.0298658	-0.0298658	-1237.41	-0.0243071	-0.040384	-0.0166316	-1518.51	0.100193	0.191553	0.071416	-27.4918	72.5505	-1.28976	0.0197125	0.0145728	0.0179567
Sub 4
	TF	0.747	641.834	0.3154	0.448408	0.424574	0.575426	3698.68	0.07055	0.0934513	0.0490351	-3223.71	0.611088	0.825856	0.925896	51.5334	290.73	38.5558	0.355862	0.457596	0.53539	0.0987067	112.385	0.0498	0.0601652	0.0646925	0.0646925	754.407	0.0758116	0.09853	0.0532535	801.185	0.0665388	0.103305	0.0591233	11.908	14.8189	13.4296	0.0527626	0.0292372	0.0871078
	TN	0.902625	523.927	0.33615	0.39978	0.372693	0.627307	3045.88	0.0612125	0.0703161	0.0209671	-3177.73	0.760487	0.837668	0.911016	94.8938	275.322	35.186	0.440937	0.489112	0.584866	0.113782	58.2456	0.0606687	0.0658142	0.0531276	0.0531276	737.973	0.0595121	0.0727378	0.0263599	1116.43	0.210253	0.177516	0.125202	37.7189	16.7987	8.65251	0.0589304	0.0352847	0.063306
	TE	0.853863	627.16	0.326813	0.386926	0.355854	0.644146	3658.69	0.089225	0.101222	0.0581481	-2905.64	0.604862	0.716957	0.819225	69.0603	280.788	40.2185	0.364163	0.430184	0.459794	0.136847	135.346	0.0867042	0.0509766	0.0613392	0.0613392	1632.94	0.0702529	0.0768003	0.0693453	1009.25	0.229992	0.248045	0.226232	35.5397	21.0213	10.7851	0.0843453	0.0987326	0.0471022
	TS	0.744925	433.323	0.345487	0.504503	0.474647	0.525353	3960.19	0.0415	0.062966	0.0283445	-2599.56	0.623537	0.849153	0.93962	65.7378	210.744	30.7154	0.346525	0.4653	0.492169	0.139997	49.3956	0.0322794	0.061624	0.0753688	0.0753688	1254.22	0.0537901	0.0843072	0.0399752	721.933	0.0959193	0.116885	0.063661	26.1081	29.9292	7.337	0.0979812	0.10811	0.154113
	NTF	0.811029	560.231	0.38595	0.485345	0.466604	0.533396	2714.63	0.125537	0.150481	0.0730831	-2724.61	0.62665	0.754748	0.855119	52.703	269.903	35.8752	0.399438	0.477455	0.502532	0.0364048	100.095	0.0436948	0.0619074	0.0633014	0.0633014	498.548	0.0480781	0.0552571	0.0341236	472.994	0.116623	0.138415	0.113998	9.15079	33.2342	5.9684	0.0797883	0.0625152	0.118983
	NTN	0.804062	559.303	0.400475	0.532141	0.508522	0.491478	3284.83	0.0296429	0.0442331	0.0163022	-3848.67	0.765971	0.87647	0.94771	69.111	264.766	37.6313	0.422262	0.522188	0.552816	0.187306	63.8597	0.0906781	0.0691985	0.0970124	0.0970124	610.698	0.048125	0.0670953	0.0267227	2177.53	0.113977	0.104506	0.0563838	40.1933	45.0631	10.919	0.125832	0.0864373	0.13202
	NTE	0.7885	512.323	0.395287	0.501448	0.485185	0.514815	2670.85	0.133837	0.164022	0.0811524	-2677.44	0.694087	0.859128	0.957685	54.7684	249.049	68.7037	0.408775	0.502788	0.527716	0.044953	62.1194	0.0799731	0.100495	0.0822352	0.0822352	404.027	0.0667603	0.0798529	0.0550427	486.005	0.0913471	0.133292	0.0468589	17.3685	27.7486	35.0548	0.0783335	0.0881265	0.111611
	NTS	0.779162	372.219	0.366386	0.490565	0.503157	0.496843	2276.13	0.0711429	0.0948939	0.05062	-2436.12	0.652587	0.835919	0.932477	58.0243	173.252	21.7194	0.362088	0.469598	0.476654	0.124732	79.1744	0.0470566	0.0559047	0.0707184	0.0707184	409.092	0.0779872	0.11025	0.0648301	531.053	0.137957	0.101831	0.0811396	26.6928	25.5137	9.43695	0.0695755	0.0850969	0.122512
	Diff T N-F	0.155625	-117.907	0.02075	-0.0486284	-0.051881	0.051881	-652.802	-0.0093375	-0.0231352	-0.028068	45.9809	0.1494	0.0118116	-0.0148793	43.3603	-15.4078	-3.36979	0.085075	0.0315154	0.0494756
	Diff T N-E	-0.0487625	103.232	-0.0093375	-0.0128532	-0.0168394	0.0168394	612.812	0.0280125	0.0309057	0.037181	272.089	-0.155625	-0.120711	-0.0917912	-25.8335	5.46532	5.03248	-0.076775	-0.0589276	-0.125072
	Diff T N-S	0.1577	90.6041	-0.0093375	-0.104724	-0.101954	0.101954	-914.309	0.0197125	0.0073501	-0.00737738	-578.161	0.13695	-0.0114857	-0.028604	29.156	64.578	4.47067	0.0944125	0.023812	0.0926968
	Diff N N-F	-0.00696607	-0.928571	0.014525	0.0467962	0.0419185	-0.0419185	570.202	-0.0958946	-0.106248	-0.0567809	-1124.06	0.139321	0.121722	0.0925915	16.408	-5.13628	1.75607	0.022825	0.0447334	0.0502832
	Diff N N-E	-0.0155625	-46.9802	-0.0051875	-0.0306933	-0.023337	0.023337	-613.983	0.104195	0.119789	0.0648501	1171.23	-0.0718839	-0.0173421	0.00997423	-14.3426	-15.7177	31.0724	-0.0134875	-0.0194003	-0.0251
	Diff N N-S	0.0249	187.084	0.0340893	0.0415761	0.00536545	-0.00536545	1008.7	-0.0415	-0.0506608	-0.0343178	-1412.55	0.113384	0.0405516	0.0152335	11.0867	91.5147	15.9119	0.060175	0.0525905	0.076162
Sub 5
	TF	0.583075	666.381	0.239663	0.450502	0.412905	0.587095	5381.37	0.0166	0.0293599	0.00949748	-3988.25	0.428488	0.784627	0.909904	38.8236	216.927	33.3485	0.191938	0.335024	0.33273	0.0744691	118.645	0.0442404	0.0603594	0.0688644	0.0688644	1173.3	0.014376	0.0246458	0.00817436	838.429	0.0726208	0.0426346	0.0254658	17.4658	14.5829	10.098	0.0402816	0.0911944	0.143229
	TN	0.590337	625.065	0.242775	0.449302	0.411982	0.588018	4685.25	0.0508375	0.0872564	0.0264894	-3378.1	0.482438	0.859905	0.939474	39.246	218.972	22.9576	0.235513	0.401037	0.432763	0.0424235	97.3305	0.061274	0.111038	0.107215	0.107215	883.423	0.0449028	0.0788933	0.0232246	664.346	0.133202	0.103545	0.0500913	11.3433	25.5553	3.58042	0.077853	0.137608	0.170032
	TE	0.595525	647.411	0.226175	0.425731	0.383591	0.616409	5578.12	0.047725	0.0757831	0.0407946	-3930.68	0.458575	0.783879	0.937838	45.5224	225.974	41.2788	0.252112	0.426166	0.497547	0.0740716	107.223	0.0403579	0.105683	0.0755015	0.0755015	1940.71	0.0505356	0.0754821	0.0497685	1284.22	0.0780818	0.17354	0.0535644	18.7023	19.2444	11.1413	0.0362977	0.0568648	0.108903
	TS	0.526012	522.291	0.192975	0.399777	0.370052	0.629948	4820.13	0.0363125	0.0724656	0.0355996	-3420.94	0.3652	0.697788	0.811835	37.8305	157.4	22.5982	0.214614	0.466257	0.514858	0.0509599	83.2517	0.0331258	0.0702355	0.0746858	0.0746858	1736.19	0.0381484	0.0795554	0.0473274	826.451	0.122387	0.215749	0.178487	11.9456	24.3948	5.6151	0.0543061	0.174927	0.211839
	NTF	0.590337	690.47	0.23655	0.434226	0.399441	0.600559	6008.24	0.03735	0.0617827	0.0321479	-3269.69	0.447163	0.75444	0.852166	36.197	240.567	31.4337	0.220988	0.372111	0.392192	0.0672011	89.4136	0.047161	0.0678553	0.060503	0.060503	1732.57	0.0465308	0.0778706	0.0435908	386.257	0.138206	0.195801	0.149439	10.5238	19.4977	12.8508	0.0632012	0.0903114	0.135671
	NTN	0.588263	650.298	0.2158	0.388546	0.369888	0.630112	5981.18	0.0612125	0.101338	0.0352773	-3312.47	0.500075	0.848994	0.941468	41.7109	226.739	33.4	0.266637	0.455427	0.519169	0.054596	99.7581	0.0481931	0.0997105	0.0874946	0.0874946	1592.27	0.0617838	0.102079	0.0393173	564.631	0.0901338	0.117738	0.0528799	14.0527	40.1302	13.3	0.0426548	0.0779074	0.106911
	NTE	0.577025	631.937	0.266637	0.45504	0.426531	0.573469	5343.97	0.0225286	0.0320466	0.0120512	-3684.79	0.461688	0.724229	0.830357	47.9397	227.473	41.2857	0.263525	0.424951	0.455918	0.130623	128.893	0.0613843	0.0847689	0.0823577	0.0823577	1999.46	0.0337877	0.0474418	0.0186514	593.634	0.15464	0.193558	0.149525	12.8561	18.3985	29.237	0.0668063	0.116296	0.166334
	NTS	0.5644	518.467	0.209575	0.390687	0.370649	0.629351	5878.31	0.022825	0.0281788	0.00899416	-3732.18	0.461688	0.867729	0.961606	59.2135	170.467	20.8176	0.2739	0.489537	0.564745	0.0996	154.73	0.0715026	0.121791	0.110062	0.110062	2118.58	0.0257739	0.0334713	0.012552	1184.8	0.157727	0.116837	0.0614389	31.6318	40.8401	3.90525	0.0608307	0.0873096	0.14483
	Diff T N-F	0.0072625	-41.3155	0.0031125	-0.00120029	-0.000923198	0.000923198	-696.123	0.0342375	0.0578964	0.016992	610.151	0.05395	0.0752778	0.0295709	0.422379	2.04482	-10.3909	0.043575	0.0660131	0.100033
	Diff T N-E	0.0051875	22.3461	-0.0166	-0.0235702	-0.028391	0.028391	892.875	-0.0031125	-0.0114733	0.0143052	-552.589	-0.0238625	-0.0760259	-0.00163656	6.27648	7.00154	18.3212	0.0166	0.025129	0.064784
	Diff T N-S	0.064325	102.774	0.0498	0.049525	0.0419294	-0.0419294	-134.879	0.014525	0.0147908	-0.00911014	42.8482	0.117238	0.162117	0.127639	1.41549	61.5718	0.359409	0.0208982	-0.0652198	-0.082095
	Diff N N-F	-0.002075	-40.1717	-0.02075	-0.0456799	-0.0295535	0.0295535	-27.056	0.0238625	0.0395551	0.00312938	-42.7826	0.0529125	0.0945538	0.0893021	5.51394	-13.8274	1.96634	0.04565	0.0833158	0.126976
	Diff N N-E	-0.0112373	-18.3607	0.0508375	0.0664937	0.0566434	-0.0566434	-637.216	-0.0386839	-0.0692911	-0.0232261	-372.325	-0.0383875	-0.124765	-0.111111	6.22876	0.733299	7.88566	-0.0031125	-0.0304762	-0.0632513
	Diff N N-S	0.0238625	131.831	0.006225	-0.00214067	-0.000760879	0.000760879	102.872	0.0383875	0.0731589	0.0262831	419.716	0.0383875	-0.0187347	-0.0201384	-17.5026	56.2724	12.5824	-0.0072625	-0.0341104	-0.0455764
Sub 6
	TF	0.716171	663.795	0.288425	0.441638	0.395392	0.604608	4486.16	0.0747	0.102567	0.0334363	-4176.6	0.516675	0.699363	0.819318	77.1135	257.533	32.0411	0.305025	0.413487	0.469437	0.0376453	122.696	0.0681193	0.114044	0.104108	0.104108	959.254	0.0352139	0.0505702	0.0145744	771.824	0.173124	0.204749	0.136785	25.6389	32.587	5.93422	0.0950237	0.121474	0.180421
	TN	0.823775	564.07	0.397363	0.502621	0.489481	0.510519	3879.49	0.18675	0.206265	0.0853331	-3089.99	0.563214	0.769626	0.854474	66.3481	250.479	32.2091	0.330814	0.465653	0.457092	0.285657	137.246	0.142138	0.135563	0.12761	0.12761	1875.05	0.137461	0.0926567	0.0465493	1014.98	0.0852423	0.155898	0.141252	26.2992	46.2068	15.6989	0.102153	0.113989	0.162432
	TE	0.789538	559.293	0.424337	0.565002	0.530897	0.469103	3963.03	0.0652143	0.0895862	0.0320699	-3507.26	0.596562	0.762997	0.842717	65.4466	258.977	46.3251	0.384912	0.475179	0.487542	0.171048	149.725	0.129455	0.0846936	0.0768723	0.0768723	1524.97	0.0369415	0.0536056	0.0234484	1254.27	0.148438	0.17242	0.169206	28.4472	44.5293	25.3348	0.168585	0.146676	0.188146
	TS	0.749075	574.262	0.355862	0.485267	0.475684	0.524316	3515.08	0.093375	0.138224	0.0819573	-3604.33	0.6474	0.854997	0.949923	62.2724	251.857	31.8109	0.397363	0.529362	0.554219	0.132559	186.035	0.0984509	0.110975	0.0949415	0.0949415	949.538	0.0832072	0.128019	0.101428	1320.62	0.195661	0.184873	0.0822288	27.5332	25.4523	13.2247	0.110508	0.112758	0.168939
	NTF	0.607975	693.626	0.306063	0.520316	0.511893	0.488107	5287.13	0.0612125	0.103913	0.039885	-4588.16	0.52705	0.859593	0.928664	48.0531	252.386	33.9466	0.305025	0.507626	0.51084	0.140558	148.996	0.0531344	0.0721453	0.0660928	0.0660928	2202.2	0.0452304	0.0784373	0.0330552	1045.33	0.16319	0.108646	0.0702317	25.2397	39.0629	5.64809	0.105712	0.144141	0.197147
	NTN	0.747	668.527	0.284275	0.409334	0.381759	0.618241	4489.98	0.07885	0.104283	0.0457199	-3632.87	0.616275	0.821271	0.921943	54.1049	281.058	29.3913	0.284275	0.378748	0.406432	0.0735716	94.0872	0.0454068	0.0666569	0.0583027	0.0583027	1082.33	0.0481931	0.0600281	0.0346188	1021.68	0.138655	0.134907	0.072931	12.9895	24.4594	6.85591	0.0902429	0.118996	0.177185
	NTE	0.619417	833.895	0.260857	0.482085	0.467461	0.532539	5416.09	0.0569143	0.119319	0.0583965	-4875.11	0.519787	0.847033	0.941354	47.9689	298.752	45.8428	0.285313	0.449638	0.459994	0.159607	212.948	0.0651532	0.118823	0.11812	0.11812	2060.89	0.0353534	0.0893627	0.0559953	864.997	0.144234	0.0269865	0.0130254	22.8055	19.3496	17.6882	0.129341	0.151457	0.199674
	NTS	0.638062	620.626	0.254929	0.403168	0.400565	0.599435	4640.03	0.085075	0.137358	0.0544564	-3770.39	0.458575	0.72685	0.828195	54.9975	229.185	29.7827	0.24485	0.340261	0.353941	0.100724	78.1447	0.0170869	0.0835934	0.0465197	0.0465197	703.39	0.0601392	0.109281	0.0434843	941.221	0.142919	0.230653	0.18643	19.6365	20.8095	10.0771	0.0927438	0.100763	0.137909
	Diff T N-F	0.107604	-99.7243	0.108937	0.0609828	0.0940894	-0.0940894	-606.67	0.11205	0.103698	0.0518968	1086.61	0.0465393	0.0702625	0.0351558	-10.7654	-7.05384	0.167938	0.0257893	0.0521662	-0.0123451
	Diff T N-E	-0.0342375	-4.77732	0.026975	0.062381	0.0414154	-0.0414154	83.5409	-0.121536	-0.116679	-0.0532632	-417.272	0.0333482	-0.00662922	-0.0117564	-0.901493	8.49766	14.116	0.0540982	0.00952535	0.0304504
	Diff T N-S	0.0747	-10.192	0.0415	0.0173532	0.0137972	-0.0137972	364.413	0.093375	0.0680409	0.00337584	514.34	-0.0841857	-0.0853714	-0.0954495	4.07578	-1.37767	0.398195	-0.0665482	-0.0637081	-0.097127
	Diff N N-F	0.139025	-25.0991	-0.0217875	-0.110982	-0.130135	0.130135	-797.154	0.0176375	0.000370218	0.00583485	955.291	0.089225	-0.0383226	-0.00672094	6.05182	28.6722	-4.55527	-0.02075	-0.128878	-0.104407
	Diff N N-E	-0.127583	165.368	-0.0234179	0.0727511	0.0857019	-0.0857019	926.107	-0.0219357	0.0150359	0.0126766	-1242.23	-0.0964875	0.0257622	0.0194115	-6.136	17.6941	16.4515	0.0010375	0.07089	0.0535621
	Diff N N-S	0.108938	47.9002	0.0293464	0.00616596	-0.0188066	0.0188066	-150.05	-0.006225	-0.0330741	-0.00873657	137.516	0.1577	0.0944212	0.0937473	-0.892583	51.8732	-0.391423	0.039425	0.0384875	0.0524916
Sub 7
	TF	0.673337	584.612	0.249	0.410515	0.372249	0.627751	5571.06	0.02075	0.0299823	0.00610508	-2863.75	0.541575	0.801862	0.911543	65.098	229.371	37.9008	0.280125	0.418335	0.485446	0.0775363	109.035	0.0319923	0.053243	0.0508118	0.0508118	2341.94	0.0365846	0.051812	0.0144742	409.336	0.117359	0.135163	0.0676998	20.5256	43.8776	8.78042	0.0331258	0.050008	0.0856406
	TN	0.6806	596.02	0.3237	0.521102	0.474324	0.525676	4659.51	0.0249	0.0368886	0.0113917	-3344.96	0.54365	0.798342	0.897298	59.7683	242.939	36.0336	0.329925	0.486015	0.531342	0.0349333	55.7827	0.0519283	0.0792437	0.0649813	0.0649813	1315.98	0.0343653	0.0514644	0.0171172	403.555	0.0765865	0.102376	0.0750527	8.55602	20.5732	5.67136	0.0553679	0.0839698	0.128595
	TE	0.710243	614.11	0.310657	0.478805	0.437265	0.562735	3800.81	0.0521714	0.0773463	0.0318319	-3082.11	0.544243	0.761974	0.888796	57.1499	253.936	95.1865	0.313029	0.442381	0.488338	0.0811615	57.8091	0.0543966	0.0453459	0.0533856	0.0533856	476.729	0.0327523	0.051371	0.0248508	574.361	0.122347	0.111842	0.0646004	17.8526	28.2921	25.8464	0.0419716	0.0488188	0.0544321
	TS	0.618943	480.645	0.243071	0.432975	0.393385	0.606615	4745.47	0.0320143	0.0490593	0.0169408	-3016.29	0.483771	0.778596	0.900603	69.3453	173.456	24.867	0.2739	0.444546	0.511352	0.0821458	46.6077	0.058241	0.0701127	0.0796036	0.0796036	1450.85	0.0390566	0.0602951	0.0217163	386.102	0.11488	0.140953	0.0758087	24.0898	26.7522	8.3655	0.070101	0.103951	0.132034
	NTF	0.648438	657.467	0.258337	0.441138	0.397536	0.602464	6634.2	0.014525	0.0219039	0.00641776	-3596.27	0.471025	0.721793	0.850788	55.2991	258.397	29.4983	0.264562	0.408312	0.454477	0.0405252	26.8952	0.0400365	0.0481112	0.0489393	0.0489393	3201.22	0.0211609	0.0313895	0.00970984	873.324	0.115072	0.148857	0.11088	10.6496	24.1275	6.98619	0.0592635	0.0855274	0.159995
	NTN	0.664	620.383	0.284275	0.463517	0.418032	0.581968	5662.13	0.039425	0.0567698	0.0236315	-3117.73	0.5395	0.805109	0.896853	57.8156	246.796	32.0778	0.301912	0.455928	0.508571	0.0701478	64.3761	0.0345794	0.0180526	0.0121526	0.0121526	2237.88	0.0408427	0.0554873	0.0268084	466.614	0.145258	0.159818	0.101341	21.4091	28.6477	9.21576	0.0606586	0.0914697	0.137058
	NTE	0.681786	642.798	0.31125	0.481493	0.455011	0.544989	4143.24	0.05395	0.0790057	0.0234431	-3227.72	0.5312	0.77955	0.88126	49.9128	268.708	115.261	0.308138	0.451202	0.476785	0.0534537	48.9229	0.0517385	0.0658697	0.0547452	0.0547452	612.629	0.0304154	0.0463013	0.0151701	224.058	0.0927438	0.123581	0.0885204	11.9218	29.8481	37.7247	0.0405252	0.0431983	0.0622257
	NTS	0.633913	478.809	0.247963	0.436317	0.393462	0.606538	5558.44	0.0363125	0.0590234	0.0339057	-2868.66	0.490737	0.77315	0.874736	74.2647	185.248	18.0552	0.313325	0.495618	0.572219	0.0399134	42.5569	0.0506693	0.0916003	0.0900126	0.0900126	2380.43	0.0528558	0.0860669	0.0568617	435.365	0.111836	0.16402	0.117697	27.7467	12.4146	3.68164	0.0788344	0.125938	0.195405
	Diff T N-F	0.0072625	11.4079	0.0747	0.110587	0.102075	-0.102075	-911.554	0.00415	0.00690634	0.00528665	-481.211	0.002075	-0.00351937	-0.0142456	-5.32967	13.5684	-1.86716	0.0498	0.06768	0.0458961	0.0458961
	Diff T N-E	0.0296429	18.0899	-0.0130429	-0.0422971	-0.037059	0.037059	-858.697	0.0272714	0.0404576	0.0204402	262.851	0.000592857	-0.0363677	-0.00850209	-2.61849	10.9971	59.1529	-0.0168964	-0.0436337	-0.0430041
	Diff T N-S	0.0616571	115.375	0.0806286	0.0881276	0.0809388	-0.0809388	-85.9635	-0.00711429	-0.0121707	-0.00554909	-328.668	0.0598786	0.0197459	-0.00330496	-9.57695	69.4834	11.1666	0.056025	0.0414688	0.0199901
	Diff N N-F	0.0155625	-37.0845	0.0259375	0.0223792	0.0204951	-0.0204951	-972.063	0.0249	0.0348658	0.0172138	478.542	0.068475	0.0833161	0.0460652	2.5165	-11.6012	2.57943	0.03735	0.0476159	0.0540931
	Diff N N-E	0.0177857	22.4149	0.026975	0.0179757	0.0369791	-0.0369791	-1518.89	0.014525	0.0222359	-0.000188456	-109.996	-0.0083	-0.0255593	-0.0155938	-7.90286	21.9124	83.1834	0.006225	-0.00472654	-0.0317857
	Diff N N-S	0.0300875	141.574	0.0363125	0.0271999	0.0245693	-0.0245693	103.697	0.0031125	-0.00225368	-0.0102742	-249.073	0.0487625	0.0319592	0.022117	-16.4491	61.5478	14.0225	-0.0114125	-0.0396898	-0.0636485
Sub 8
	TF	0.723286	540.819	0.330962	0.472844	0.439989	0.560011	6208.37	0.0154143	0.0207303	0.00756654	-2768.94	0.654514	0.868275	0.958419	82.8299	244.415	32.7461	0.301171	0.419283	0.498445	0.0480226	54.7948	0.09468	0.0818994	0.0968585	0.0968585	3663.39	0.0188226	0.0254914	0.00987953	612.987	0.0940783	0.111716	0.0409863	44.7014	17.5749	4.81605	0.0265575	0.0605251	0.146703
	TN	0.8383	522.467	0.363125	0.467592	0.429375	0.570625	5260.05	0.00948571	0.0117085	0.00307768	-2214.16	0.558175	0.746597	0.844159	81.7261	253.041	34.7643	0.3818	0.461729	0.513543	0.110201	97.8631	0.0958487	0.11135	0.0841326	0.0841326	3050.07	0.0139122	0.0168738	0.00436513	460.155	0.279035	0.179701	0.135764	21.3221	24.3947	15.9309	0.0854537	0.122107	0.183126
	TE	0.757375	535.989	0.351712	0.492377	0.46064	0.53936	5439.69	0.00711429	0.0100336	0.00314974	-2545.41	0.51045	0.775764	0.864219	75.4843	250.772	52.6795	0.367275	0.486639	0.530672	0.0991792	102.206	0.0747576	0.0556671	0.0409261	0.0409261	2074.19	0.015475	0.0227268	0.00735947	522.744	0.249907	0.181277	0.155323	49.303	17.9894	15.0754	0.0682636	0.0791226	0.102608
	TS	0.764638	553.837	0.341337	0.45725	0.444553	0.555447	3368.86	0.0996	0.135113	0.0636439	-3098.43	0.616275	0.802321	0.908548	80.8373	250.083	32.8411	0.4316	0.555269	0.620512	0.095611	110.254	0.0943677	0.102317	0.104275	0.104275	991.897	0.0947558	0.127598	0.0679732	659.93	0.151477	0.144691	0.0927686	41.2566	32.9367	6.94405	0.149268	0.134291	0.185474
	NTF	0.810287	530.694	0.345043	0.494267	0.46043	0.53957	5927.81	0.0051875	0.00682344	0.00153535	-2857.16	0.508375	0.608379	0.678954	100.032	260.659	33.6287	0.389063	0.471143	0.506441	0.107208	122.209	0.0436197	0.0899709	0.0862255	0.0862255	2437.81	0.0061754	0.00877735	0.001961	1007.78	0.326462	0.367785	0.413794	43.6073	45.2473	16.5678	0.156443	0.15419	0.217896
	NTN	0.793687	501.829	0.259375	0.347515	0.3329	0.6671	4395.69	0.0466875	0.0637444	0.0295246	-2396.07	0.4814	0.640731	0.719531	61.7626	227.65	28.6514	0.3984	0.503771	0.604247	0.127811	109.02	0.0604656	0.0735672	0.0924346	0.0924346	1800.93	0.044129	0.0590645	0.0323607	359.561	0.250026	0.34131	0.361539	24.4844	38.9049	9.28792	0.106569	0.110675	0.170803
	NTE	0.77605	501.088	0.371425	0.487403	0.482261	0.517739	4618.67	0.0695125	0.0952521	0.041108	-3449.61	0.50215	0.661896	0.711329	84.8859	237.025	53.7469	0.409813	0.528685	0.555017	0.0923183	68.4062	0.0516909	0.071348	0.0743395	0.0743395	2979.63	0.0611434	0.0856275	0.044134	1399.92	0.311127	0.392296	0.428213	69.3489	34.0043	14.6039	0.0617838	0.056826	0.0943676
	NTS	0.82585	421.34	0.384912	0.479784	0.453436	0.546564	3481.93	0.0486143	0.0563014	0.0275096	-2168.16	0.652587	0.883096	0.958623	80.9577	208.5	26.2545	0.459613	0.556568	0.59709	0.178291	77.0941	0.160572	0.0468761	0.098291	0.098291	1798.8	0.0666466	0.0783715	0.0439657	364.206	0.327582	0.0840854	0.0375611	40.7524	33.0137	9.19417	0.11904	0.0817792	0.118959
	Diff T N-F	0.115014	-18.3518	0.0321625	-0.00525267	-0.0106144	0.0106144	-948.324	-0.00592857	-0.00902179	-0.00448886	554.777	-0.0963393	-0.121678	-0.11426	-1.10376	8.6254	2.0182	0.0806286	0.0424465	0.0150988
	Diff T N-E	-0.080925	13.5225	-0.0114125	0.0247852	0.031265	-0.031265	179.64	-0.00237143	-0.00167494	7.20577e-05	-331.249	-0.047725	0.0291665	0.0200604	-6.2418	-2.26845	17.9151	-0.014525	0.0249099	0.0171284
	Diff T N-S	0.0736625	-31.3704	0.0217875	0.0103419	-0.0151779	0.0151779	1891.19	-0.0901143	-0.123404	-0.0605662	884.271	-0.0581	-0.0557238	-0.0643889	0.888818	2.95776	1.92322	-0.0498	-0.0935394	-0.106969
	Diff N N-F	-0.0166	-28.8651	-0.0856679	-0.146751	-0.12753	0.12753	-1532.11	0.0415	0.056921	0.0279892	461.09	-0.026975	0.0323526	0.0405772	-38.269	-33.0091	-4.97735	0.0093375	0.032628	0.0978058
	Diff N N-E	-0.0176375	-0.741288	0.11205	0.139888	0.149361	-0.149361	222.975	0.022825	0.0315076	0.0115834	-1053.54	0.02075	0.0211653	-0.0082024	23.1233	9.37569	25.0955	0.0114125	0.0249138	-0.0492305
	Diff N N-S	-0.0321625	80.4887	-0.125537	-0.132269	-0.120537	0.120537	913.765	-0.00192679	0.00744307	0.00201501	-227.911	-0.171187	-0.242364	-0.239092	-19.1951	19.1499	2.39688	-0.0612125	-0.0527963	0.00715733
Sub 9
	TF	0.83415	556.116	0.346525	0.458054	0.404111	0.595889	4982.05	0.02075	0.0207644	0.00750136	-3861.88	0.649475	0.756986	0.894655	173.444	264.387	69.2549	0.363125	0.451831	0.525107	0.239265	130.243	0.144616	0.0855695	0.0621707	0.0621707	1078.82	0.0306838	0.0252545	0.0107479	640.75	0.284015	0.130109	0.10537	158.31	37.3028	11.0852	0.0884576	0.129695	0.161932
	TN	0.747	636.638	0.213725	0.310281	0.290359	0.709641	8426.63	0.014525	0.0166442	0.00922906	-4395.34	0.3984	0.519814	0.604564	126.351	266.376	42.5726	0.3569	0.473272	0.578953	0.154983	193.347	0.0522197	0.0530881	0.062063	0.062063	2977.73	0.0238399	0.0273629	0.0170145	1028.08	0.346088	0.408271	0.434751	34.6555	9.63253	15.2138	0.119512	0.0890505	0.182779
	TE	1.17445	370.132	0.39425	0.375819	0.345573	0.654427	3515.87	0.166	0.135485	0.16703	-2871.43	0.848675	0.754816	0.870943	415.827	251.157	120.089	0.595525	0.512418	0.627794	0.260493	55.026	0.105097	0.112083	0.110185	0.110185	1604.55	0.293762	0.24101	0.32376	488.353	0.183149	0.25493	0.175165	257.597	54.9317	38.007	0.106804	0.0580149	0.109349
	TS	0.83	441.982	0.392175	0.486537	0.455497	0.544503	5006.91	0.02075	0.0208202	0.00604764	-3549.14	0.649475	0.789727	0.857766	201.6	220.893	42.7502	0.4482	0.538486	0.603914	0.200005	123.141	0.226736	0.177163	0.161239	0.161239	1318.61	0.0361789	0.0332475	0.0101677	656.85	0.195168	0.19632	0.154122	128.588	22.5653	20.9984	0.135877	0.0913763	0.101753
	NTF	0.806286	538.406	0.339114	0.472119	0.421733	0.578267	5935.04	0.00553333	0.00736961	0.00215707	-3623.66	0.557286	0.676202	0.776046	132.968	254.933	34.5824	0.371129	0.469465	0.537882	0.124447	75.1889	0.079094	0.0799687	0.0811531	0.0811531	3109.97	0.00677692	0.00866891	0.00270139	902.59	0.273498	0.318754	0.110922	46.3156	16.9798	6.21452	0.0809997	0.128275	0.149471
	NTN	0.922338	459.52	0.416037	0.473158	0.452077	0.547923	4752.76	0.117237	0.1159	0.0361095	-3402.53	0.727287	0.866897	0.928884	215.415	266.489	31.9169	0.457537	0.490751	0.528463	0.178371	55.7603	0.09468	0.0699801	0.0651882	0.0651882	2123.66	0.138349	0.127503	0.0432501	610.378	0.354783	0.153244	0.107081	83.969	25.6387	5.37375	0.140956	0.0891012	0.117754
	NTE	0.917931	392.846	0.384912	0.421032	0.398555	0.601445	3950.81	0.0237143	0.0404766	0.00622575	-2833.75	0.8632	0.86372	0.954492	210.109	247.621	113.147	0.458575	0.467658	0.524564	0.240904	50.2278	0.129341	0.133601	0.130084	0.130084	1378.55	0.0300901	0.050311	0.00805718	494.58	0.243848	0.0961624	0.0652335	94.5862	19.9352	14.3333	0.118194	0.0989211	0.0912167
	NTS	0.8632	377.081	0.37765	0.480776	0.438395	0.561605	3968.62	0.02075	0.0229798	0.00887042	-2897.95	0.662963	0.772154	0.912834	199.671	206.551	32.6542	0.391137	0.452083	0.499767	0.0878389	90.0738	0.121904	0.144024	0.136194	0.136194	532.475	0.0273486	0.030752	0.012504	418.082	0.194067	0.214636	0.0943978	49.9597	53.7367	19.6693	0.0932135	0.091421	0.12391
	Diff T N-F	-0.08715	80.5214	-0.1328	-0.147773	-0.113752	0.113752	3444.58	-0.006225	-0.00412018	0.0017277	-533.459	-0.251075	-0.237172	-0.29009	-47.0932	1.98946	-26.6823	-0.006225	0.0214414	0.0538464
	Diff T N-E	0.42745	-266.506	0.180525	0.0655379	0.0552142	-0.0552142	-4910.76	0.151475	0.118841	0.157801	1523.9	0.450275	0.235003	0.266379	289.476	-15.2194	77.5168	0.238625	0.0391458	0.0488404
	Diff T N-S	-0.083	194.655	-0.17845	-0.176255	-0.165138	0.165138	3419.72	-0.006225	-0.00417603	0.00318142	-846.194	-0.251075	-0.269913	-0.253202	-75.2496	45.4837	-0.177595	-0.0913	-0.0652133	-0.024961
	Diff N N-F	0.116052	-78.8862	0.0769232	0.00103812	0.0303439	-0.0303439	-1182.28	0.111704	0.10853	0.0339524	221.127	0.170002	0.190694	0.027518	82.4465	11.5562	-2.66553	0.0864089	0.0212868	-0.00941975
	Diff N N-E	-0.00440611	-66.6735	-0.031125	-0.0521256	-0.0535222	0.0535222	-801.951	-0.0935232	-0.0754233	-0.0298837	568.78	0.135913	-0.0031764	0.0256081	-5.30599	-18.8686	81.2297	0.0010375	-0.0230936	-0.003899
	Diff N N-S	0.0591375	82.4388	0.0383875	-0.00761859	0.0136826	-0.0136826	784.145	0.0964875	0.0929201	0.0272391	-504.58	0.064325	0.0947425	0.0160499	15.7435	59.9382	-0.737328	0.0664	0.0386689	0.0286956
Sub 10
	TF	0.856975	544.533	0.375575	0.466593	0.445666	0.554334	3827.9	0.0189714	0.0340155	0.0131123	-4252.06	0.7553	0.887396	0.965696	125.773	300.631	16.9093	0.2324	0.258483	0.241812	0.136941	25.5933	0.13159	0.155243	0.154293	0.154293	707.436	0.0195912	0.037953	0.0178443	851.128	0.11552	0.0937375	0.0444633	54.6175	33.998	5.62849	0.11816	0.103669	0.173871
	TN	0.816513	568.075	0.420187	0.548077	0.516447	0.483553	4348.27	0.0818143	0.103034	0.0444266	-4677.48	0.715875	0.877815	0.952773	92.5792	277.431	19.4237	0.250186	0.310431	0.271102	0.104135	70.6087	0.131529	0.148056	0.149109	0.149109	1424.68	0.0663011	0.0892084	0.0562245	1620.11	0.110536	0.0801249	0.0346216	23.5707	22.4797	9.39932	0.0336904	0.0413229	0.0862425
	TE	0.872537	548.93	0.379725	0.443371	0.439029	0.560971	3881.69	0.0687714	0.0785485	0.037098	-3804.02	0.750112	0.859729	0.946657	112.313	292.677	21.4964	0.393213	0.438702	0.418106	0.0881116	62.511	0.0637921	0.0905025	0.0849665	0.0849665	760.818	0.0715141	0.0826815	0.0444792	1042	0.102899	0.0764155	0.0377996	60.7531	24.1185	10.2959	0.314116	0.33214	0.38221
	TS	0.716171	519.838	0.368312	0.506384	0.503277	0.496723	3804.08	0.0379429	0.0512837	0.0154932	-3848.5	0.6723	0.914596	0.983912	66.4732	249.466	11.476	0.2324	0.320394	0.282094	0.0294287	89.8206	0.0828739	0.11785	0.116578	0.116578	1105.92	0.0298712	0.0412074	0.0144036	802.928	0.0904879	0.0829325	0.0230361	12.8633	42.8259	3.16426	0.11921	0.175485	0.21785
	NTF	0.766712	600.833	0.317475	0.424578	0.416613	0.583387	4220.69	0.0321625	0.0407029	0.013999	-3681.53	0.737514	0.951882	0.986004	77.2182	281.678	12.8459	0.170743	0.219047	0.190878	0.0669811	89.6643	0.0539272	0.0721478	0.0786696	0.0786696	1069.73	0.031508	0.0392819	0.017273	963.347	0.0826435	0.0512741	0.0163193	26.4642	24.7193	5.12848	0.125589	0.152709	0.166983
	NTN	0.743888	596.804	0.327257	0.461597	0.470064	0.529936	4213.6	0.0118571	0.0164837	0.00387249	-5133.6	0.704463	0.972335	0.994184	68.6888	296.079	11.635	0.271825	0.359747	0.324125	0.0760627	103.344	0.0358143	0.0914413	0.063178	0.063178	826.12	0.00941132	0.0131604	0.00320422	1399.09	0.0414852	0.010296	0.0029558	19.6141	31.8004	2.31259	0.290542	0.384794	0.419916
	NTE	0.710699	620.332	0.370388	0.508361	0.484396	0.515604	4041.39	0.229288	0.273488	0.266657	-4060.96	0.712762	0.951218	0.993733	87.9359	299.462	16.4652	0.2573	0.335982	0.294085	0.149304	94.4558	0.0497876	0.0318851	0.0447698	0.0447698	765.682	0.360997	0.412453	0.463509	484.983	0.125047	0.0448908	0.0210397	47.7481	36.1488	5.7219	0.0980063	0.128356	0.152991
	NTS	0.685787	474.14	0.3237	0.468457	0.465363	0.534637	3252.36	0.0798875	0.114255	0.0555293	-3278.34	0.641175	0.936722	0.986715	60.8233	203.489	9.22416	0.1411	0.205427	0.108753	0.0539614	58.7327	0.106107	0.105869	0.120623	0.120623	839.207	0.0678569	0.0918475	0.0574544	456.486	0.0537444	0.0637761	0.0166329	13.1719	25.5571	1.54715	0.0968954	0.138075	0.0793942
	Diff T N-F	-0.0404625	23.5417	0.0446125	0.0814833	0.0707812	-0.0707812	520.365	0.0628429	0.0690182	0.0313144	-425.417	-0.039425	-0.00958081	-0.0129237	-33.1941	-23.2	2.51436	0.0177857	0.0519483	0.0292903
	Diff T N-E	0.056025	-19.1446	-0.0404625	-0.104706	-0.0774173	0.0774173	-466.577	-0.0130429	-0.0244853	-0.00732864	873.461	0.0342375	-0.0180861	-0.00611565	19.7336	15.2461	2.07274	0.143027	0.128271	0.147004
	Diff T N-S	0.100341	48.2366	0.051875	0.0416927	0.01317	-0.01317	544.189	0.0438714	0.05175	0.0289334	-828.985	0.043575	-0.0367807	-0.0311392	26.1061	27.9654	7.94766	0.0177857	-0.00996236	-0.0109923
	Diff N N-F	-0.022825	-4.02929	0.00978214	0.0370193	0.0534504	-0.0534504	-7.08863	-0.0203054	-0.0242192	-0.0101265	-1452.07	-0.0330518	0.0204525	0.00818054	-8.52941	14.4001	-1.21094	0.101082	0.1407	0.133247
	Diff N N-E	-0.0331886	23.5279	0.0431304	0.0467635	0.0143326	-0.0143326	-172.21	0.21743	0.257004	0.262785	1072.64	0.0083	-0.021117	-0.000451714	19.247	3.38305	4.83021	-0.014525	-0.0237645	-0.0300396
	Diff N N-S	0.0581	122.664	0.00355714	-0.00685994	0.00470076	-0.00470076	961.241	-0.0680304	-0.0977709	-0.0516568	-1855.26	0.0632875	0.0356132	0.00746977	7.86553	92.5897	2.41085	0.130725	0.15432	0.215371
Sub 11
	TF	0.696162	659.23	0.26975	0.459157	0.407889	0.592111	8229.05	0.08715	0.121146	0.0836037	-4615.39	0.371425	0.570841	0.666991	113.248	240.03	28.1166	0.1992	0.291031	0.310993	0.152282	80.9147	0.0209975	0.151088	0.129757	0.129757	1388.62	0.0409429	0.0314529	0.00768105	1738.87	0.126862	0.228345	0.235158	40.3268	22.1565	4.10109	0.108537	0.161584	0.225052
	TN	0.710688	634.666	0.279829	0.465898	0.428882	0.571118	5817.59	0.0529125	0.0805799	0.0368679	-4074.78	0.418112	0.607461	0.791715	83.4105	236.957	28.7582	0.226175	0.311669	0.321231	0.136229	105.413	0.0635215	0.0964046	0.0860501	0.0860501	1727.84	0.0661773	0.114237	0.0820048	911.657	0.23347	0.278358	0.314546	13.209	23.4002	21.4673	0.071537	0.1438	0.216197
	TE	0.6972	618.746	0.275975	0.368367	0.378632	0.621368	5629.82	0.0612125	0.0851394	0.0185879	-4175.86	0.512525	0.751607	0.87735	85.2868	242.738	46.4812	0.267675	0.360746	0.407158	0.0988893	84.5906	0.0637278	0.140624	0.107555	0.107555	1616.11	0.0354738	0.0548903	0.0369023	1037.96	0.137628	0.203469	0.20645	64.1647	28.3324	7.20843	0.0467067	0.0756188	0.0836939
	TS	0.634357	581.054	0.196433	0.389124	0.349235	0.650765	6795.21	0.0450571	0.0641231	0.0312048	-4258.88	0.488514	0.752362	0.924507	59.9253	205.823	36.48	0.230029	0.355012	0.400151	0.225075	197.856	0.0760627	0.219954	0.222797	0.222797	3735.96	0.0985508	0.14738	0.103095	2289.51	0.227475	0.467341	0.475966	90.7947	56.4358	16.5115	0.076811	0.0981049	0.164571
	NTF	0.648438	698.444	0.291538	0.460289	0.452377	0.547623	6319.56	0.0675857	0.109584	0.0612631	-4420.48	0.45235	0.690623	0.80901	55.0201	253.213	26.3768	0.303987	0.478198	0.508127	0.23649	176.661	0.0511526	0.141222	0.128304	0.128304	2232.58	0.0852231	0.130375	0.0772491	2403.97	0.194902	0.272385	0.280977	118.332	24.2318	19.2705	0.0982069	0.171131	0.234688
	NTN	0.700757	595.835	0.2822	0.467355	0.397903	0.602097	6034.57	0.0498	0.0518587	0.0167165	-4432.52	0.411443	0.617628	0.767905	94.1206	219.839	27.6655	0.2905	0.426577	0.501432	0.305566	285.995	0.0641383	0.163697	0.120654	0.285812	3978.37	0.0543249	0.0656955	0.0383239	2773.42	0.233264	0.264825	0.320782	92.7214	72.2862	23.6722	0.180486	0.233435	0.345321
	NTE	0.693283	639.343	0.279829	0.469203	0.401936	0.598064	6392.98	0.0640286	0.103182	0.0642904	-4306.86	0.396029	0.55835	0.672135	114.061	228.271	42.6022	0.294057	0.43053	0.504004	0.322703	149.326	0.129707	0.212009	0.197334	0.349695	3451.44	0.105263	0.166143	0.152696	1776.3	0.225149	0.318358	0.386061	70.0801	70.5691	23.2508	0.200726	0.30995	0.481631
	NTS	0.684157	479.106	0.253743	0.42721	0.37658	0.62342	5775	0.0193667	0.029731	0.0177003	-3803.14	0.428043	0.630802	0.760899	115.435	181.23	24.2752	0.2324	0.344577	0.383842	0.352868	404.07	0.181895	0.359896	0.304554	0.278919	3391.94	0.0899425	0.154771	0.105269	4471.27	0.323287	0.451482	0.564996	70.4532	108.307	25.8647	0.194092	0.312834	0.400898
	Diff T N-F	0.014525	-24.5641	0.0100786	0.00674047	0.0209932	-0.0209932	-2411.46	-0.0342375	-0.0405657	-0.0467358	540.608	0.0466875	0.0366191	0.124724	-29.8372	-3.07393	0.641622	0.026975	0.0206379	0.0102379
	Diff T N-E	-0.0134875	-15.9197	-0.00385357	-0.0975307	-0.05025	0.05025	-187.767	0.0083	0.00455945	-0.01828	-101.084	0.0944125	0.144146	0.085635	1.8763	5.78182	17.723	0.0415	0.0490774	0.0859263
	Diff T N-S	0.0763304	53.6122	0.0833952	0.0767743	0.079647	-0.079647	-977.625	0.00785536	0.0164568	0.0056631	184.097	-0.0704018	-0.144901	-0.132792	23.4852	31.1338	-7.7218	-0.00385357	-0.0433437	-0.0789199
	Diff N N-F	0.0523196	-102.609	-0.0093375	0.00706638	-0.0544734	0.0544734	-284.992	-0.0177857	-0.0577254	-0.0445467	-12.0428	-0.0409071	-0.0729955	-0.0411054	39.1005	-33.3741	1.28863	-0.0134875	-0.0516208	-0.00669504
	Diff N N-E	-0.00747411	43.5077	-0.00237143	0.0018477	0.00403279	-0.00403279	358.41	0.0142286	0.0513236	0.047574	125.666	-0.0154143	-0.059278	-0.0957698	19.9407	8.43259	14.9367	0.00355714	0.00395265	0.0025724
	Diff N N-S	0.0166	116.73	0.0284571	0.0401458	0.0213234	-0.0213234	259.576	0.0304333	0.0221277	-0.000983865	-629.382	-0.0166	-0.0131743	0.00700581	-21.3145	38.6091	3.3903	0.0581	0.0819995	0.11759
Sub 12
	TF	0.860088	524.145	0.3486	0.445614	0.404889	0.595111	4099.26	0.00948571	0.0112116	0.00397805	-2013.15	0.687862	0.807781	0.882774	69.8593	264.526	58.6468	0.412925	0.48031	0.564016	0.12727	88.1858	0.0736969	0.0519696	0.0743086	0.0743086	870.677	0.152012	0.155561	0.114569	668.454	0.17227	0.161606	0.11352	30.8105	44.3656	24.1201	0.056457	0.0540053	0.0434018
	TN	0.798875	554.585	0.343413	0.443584	0.43336	0.56664	3733.13	0.0260857	0.0327188	0.0124851	-2691.16	0.664	0.833166	0.91013	55.5797	262.663	54.8555	0.35275	0.440406	0.452823	0.0494903	38.8421	0.0418395	0.0624084	0.0444444	0.0444444	528.062	0.0683626	0.0829061	0.0437446	791.365	0.0643585	0.0866031	0.0421183	18.1709	20.0042	14.0289	0.0516314	0.0551869	0.0638683
	TE	0.843043	512.76	0.337929	0.400094	0.400575	0.599425	2697.11	0.0747	0.0862189	0.0368767	-2346.63	0.684157	0.815586	0.904479	51.9794	258.994	83.8647	0.447014	0.53419	0.603037	0.122944	85.0856	0.0759332	0.0883159	0.105369	0.105369	1410.95	0.100724	0.118201	0.0661987	835.677	0.183645	0.255839	0.170177	34.8971	51.0151	32.3645	0.0798268	0.065336	0.0757897
	TS	0.764786	518.532	0.343857	0.482785	0.459742	0.540258	2876.89	0.0130429	0.0164231	0.00505355	-2524.32	0.658813	0.832587	0.942848	52.3296	245.273	62.3257	0.375575	0.476379	0.491661	0.378303	197.336	0.169098	0.156296	0.166418	0.262527	2068.42	0.114644	0.131201	0.0574929	1218.74	0.252042	0.259336	0.307853	49.0695	120.843	54.5341	0.221335	0.220923	0.279815
	NTF	0.768788	559.188	0.306062	0.423539	0.400726	0.599274	3782.26	0.05395	0.0741277	0.0330925	-2744.96	0.635988	0.821338	0.917648	58.5587	252.88	71.9546	0.368312	0.476405	0.567445	0.117128	133.029	0.11594	0.104453	0.113775	0.113775	1693.15	0.0859132	0.102031	0.0567284	492.777	0.154385	0.0946956	0.0846619	35.3595	44.8092	18.19	0.108831	0.0792308	0.0899547
	NTN	0.75115	513.377	0.305914	0.453332	0.423236	0.576764	3791.89	0.0249	0.0336999	0.0100772	-2535.32	0.6474	0.863865	0.944451	54.5019	238.559	46.5774	0.362088	0.486775	0.545565	0.105403	100.049	0.0578028	0.0602336	0.0547516	0.0547516	1131.64	0.0498	0.0693111	0.0410165	807.236	0.167765	0.167039	0.0901803	23.5691	35.6759	24.6616	0.0938776	0.113897	0.160943
	NTE	0.899512	511.95	0.401512	0.449973	0.449445	0.550555	2733.61	0.16185	0.174532	0.103071	-2591.31	0.732475	0.81542	0.898424	86.9256	258.001	99.9684	0.453387	0.507669	0.545756	0.173788	104.416	0.0912191	0.0880422	0.105026	0.105026	1286.91	0.155659	0.163377	0.117064	641.007	0.215241	0.207717	0.132473	44.3497	42.5528	27.735	0.0980063	0.125308	0.105284
	NTS	0.764638	512.727	0.312287	0.431833	0.408123	0.591877	3472.78	0.0487625	0.0616252	0.0285525	-2616.2	0.679562	0.890389	0.960843	62.1383	237.609	59.884	0.382837	0.500355	0.566666	0.0983008	58.8327	0.0581846	0.0923684	0.0722016	0.0722016	1178.77	0.0670545	0.079305	0.0434117	1064.7	0.0851581	0.136896	0.0675701	19.4958	27.0491	16.529	0.0557664	0.0684923	0.0763489
	Diff T N-F	-0.0612125	30.4408	-0.0051875	-0.00203005	0.0284715	-0.0284715	-366.125	0.0166	0.0215072	0.00850709	-678.007	-0.0238625	0.0253858	0.0273565	-14.2795	-1.86328	-3.79126	-0.060175	-0.0399039	-0.111193
	Diff T N-E	0.0441679	-41.8254	-0.00548393	-0.0434897	-0.0327854	0.0327854	-1036.02	0.0486143	0.0535001	0.0243915	344.525	0.0201571	-0.0175799	-0.00565107	-3.60038	-3.66871	29.0092	0.0942643	0.0937844	0.150214
	Diff T N-S	0.0340893	36.0534	-0.000444643	-0.039201	-0.0263824	0.0263824	856.237	0.0130429	0.0162957	0.0074316	-166.837	0.0051875	0.000579774	-0.0327172	3.2501	17.3899	-7.47021	-0.022825	-0.0359727	-0.0388379
	Diff N N-F	-0.0176375	-45.8116	-0.000148214	0.0297934	0.0225095	-0.0225095	9.63059	-0.02905	-0.0404279	-0.0230152	209.639	0.0114125	0.0425269	0.0268029	-4.05678	-14.3205	-25.3772	-0.006225	0.0103695	-0.0218796
	Diff N N-E	0.148362	-1.42645	0.0955982	-0.00335903	0.0262091	-0.0262091	-1058.28	0.13695	0.140832	0.0929938	-55.9916	0.085075	-0.048445	-0.0460275	32.4237	19.4417	53.391	0.0913	0.020894	0.000190986
	Diff N N-S	-0.0134875	0.650305	-0.00637321	0.0214994	0.0151132	-0.0151132	319.108	-0.0238625	-0.0279254	-0.0184753	80.882	-0.0321625	-0.0265238	-0.0163921	-7.63635	0.950278	-13.3066	-0.02075	-0.0135801	-0.0211004
Sub 13
	TF	0.690975	751.101	0.313325	0.507513	0.453032	0.546968	4898.2	0.0985625	0.143613	0.0735084	-3760.95	0.49385	0.717457	0.841439	57.7626	290.782	36.3549	0.34445	0.503944	0.556504	0.0890352	92.9502	0.0589826	0.0375104	0.05782	0.05782	904.834	0.0753477	0.101815	0.0624031	583.491	0.10146	0.13003	0.111108	27.096	27.924	17.8014	0.0748974	0.116522	0.180073
	TN	0.67645	699.023	0.272863	0.441427	0.403032	0.596968	5373.21	0.02905	0.0445142	0.0151921	-3567.58	0.544687	0.804732	0.913955	70.7485	269.086	41.7044	0.308137	0.483851	0.519635	0.0552344	51.9641	0.0514404	0.0568122	0.0651925	0.0651925	1789.45	0.0294287	0.0454723	0.0172951	590.105	0.117542	0.151086	0.0941845	26.8922	18.0297	17.4806	0.0905355	0.0592619	0.143935
	TE	0.747	700.823	0.332	0.5061	0.473606	0.526394	5202.41	0.0902625	0.116498	0.0802654	-4447.39	0.602788	0.813385	0.942467	78.6926	296.509	63.2801	0.318512	0.42269	0.460411	0.12927	119.074	0.0682996	0.115715	0.0491874	0.0491874	1409.27	0.104371	0.127235	0.105637	1729.45	0.0877198	0.0876473	0.0464329	31.5707	19.4183	27.4203	0.0833476	0.0596504	0.112243
	TS	0.638063	549.038	0.284571	0.480639	0.473212	0.526788	4079.04	0.085075	0.132299	0.056352	-3520.01	0.549875	0.866326	0.938512	54.5546	205.954	33.6949	0.301912	0.477995	0.484564	0.106147	94.0244	0.0360881	0.0656287	0.0294337	0.0294337	803.22	0.0356996	0.0513591	0.0293593	720.042	0.101823	0.126142	0.0678804	26.8957	15.1706	11.7282	0.0477701	0.0718518	0.117952
	NTF	0.648438	808.185	0.254187	0.41743	0.392592	0.607408	5980.17	0.0557286	0.083551	0.0367251	-4459.94	0.4482	0.693526	0.841266	48.7142	300.111	51.2147	0.305025	0.473001	0.544604	0.0745599	89.4006	0.0562824	0.0884393	0.0844179	0.0844179	1653.76	0.033101	0.0464586	0.0235305	1216.97	0.0659539	0.0972678	0.0662916	7.93617	18.9174	10.46	0.0579728	0.093837	0.135125
	NTN	0.683712	757.397	0.293612	0.459279	0.450491	0.549509	5395.68	0.04565	0.0678376	0.0253725	-3799.38	0.467912	0.685872	0.861911	60.636	297.111	55.6045	0.297762	0.434554	0.46783	0.0975975	98.9814	0.0681463	0.0810446	0.0396372	0.0396372	1556.52	0.0404188	0.0602751	0.0243698	763.484	0.131455	0.162519	0.103828	33.528	17.7236	12.2895	0.0714596	0.0718215	0.119577
	NTE	0.707427	683.547	0.384912	0.52642	0.514952	0.485048	4661.37	0.085075	0.125568	0.0764175	-4432.54	0.648586	0.864988	0.936223	85.5604	286.869	125.843	0.345488	0.467509	0.453314	0.164933	149.78	0.0635119	0.0726044	0.0589712	0.0589712	1787.82	0.0965648	0.150869	0.103464	1576.46	0.123056	0.109187	0.0570856	38.6062	26.8232	22.6306	0.0555786	0.0889562	0.0880045
	NTS	0.615237	613.954	0.296429	0.479221	0.456183	0.543817	4139.83	0.039425	0.062058	0.0298397	-3700.19	0.5312	0.862325	0.968273	43.0356	226.224	49.8599	0.301912	0.4953	0.53764	0.0860777	93.7029	0.0261216	0.0783918	0.0742044	0.0742044	937.77	0.0460524	0.0752442	0.0424304	714.901	0.0917838	0.0796592	0.0161248	8.50146	34.6713	14.0572	0.0416036	0.0767419	0.118271
	Diff T N-F	-0.014525	-52.0773	-0.0404625	-0.0660859	-0.0500002	0.0500002	475.009	-0.0695125	-0.0990991	-0.0583163	193.372	0.0508375	0.0872744	0.0725162	12.9859	-21.6954	5.34953	-0.0363125	-0.020093	-0.0368693
	Diff T N-E	0.07055	1.80009	0.0591375	0.0646729	0.0705746	-0.0705746	-170.8	0.0612125	0.0719838	0.0650733	-879.809	0.0581	0.008653	0.0285121	7.94416	27.4229	21.5757	0.010375	-0.0611615	-0.0592241
	Diff T N-S	0.0383875	149.986	-0.0117089	-0.0392118	-0.0701809	0.0701809	1294.17	-0.056025	-0.0877843	-0.0411599	-47.5747	-0.0051875	-0.0615938	-0.0245572	16.1938	63.1318	8.00955	0.006225	0.00585594	0.0350711
	Diff N N-F	0.035275	-50.7879	0.039425	0.0418496	0.057899	-0.057899	-584.487	-0.0100786	-0.0157135	-0.0113527	660.556	0.0197125	-0.00765472	0.0206445	11.9217	-2.99942	4.38984	-0.0072625	-0.0384472	-0.0767739
	Diff N N-E	0.0237149	-73.8494	0.0913	0.0671408	0.0644612	-0.0644612	-734.312	0.039425	0.0577304	0.0510451	-633.163	0.180673	0.179116	0.0743125	24.9244	-10.2426	70.2385	0.047725	0.0329549	-0.0145166
	Diff N N-S	0.068475	143.443	-0.00281607	-0.0199418	-0.00569215	0.00569215	1255.85	0.006225	0.00577957	-0.00446721	-99.1912	-0.0632875	-0.176453	-0.106362	17.6003	70.8876	5.74462	-0.00415	-0.0607466	-0.0698094
Sub 14
	TF	0.7221	528.975	0.262488	0.377972	0.340699	0.659301	4360.7	0.0280125	0.0412353	0.0145513	-2674.85	0.6142	0.853165	0.943883	67.7117	220.373	25.0473	0.2905	0.409236	0.471901	0.0975029	55.5787	0.0524821	0.0440627	0.0489194	0.0489194	749.163	0.0230262	0.0372717	0.0147373	465.274	0.101847	0.103043	0.0515098	17.2739	38.6862	3.85339	0.0479885	0.0852945	0.125722
	TN	0.718543	516.749	0.321625	0.469498	0.43752	0.56248	4147.8	0.056025	0.0750748	0.0310832	-3123.75	0.587225	0.799723	0.910246	71.7211	235.542	31.0486	0.308138	0.418557	0.439585	0.0351673	59.3775	0.0438634	0.0604006	0.0624403	0.0624403	1274.59	0.0485492	0.065752	0.0308281	917.911	0.0699722	0.11035	0.0726892	17.9441	28.2715	8.86874	0.0402816	0.0515349	0.0689035
	TE	0.77605	488.214	0.303988	0.435486	0.392176	0.607824	3786.29	0.014525	0.0195114	0.00616078	-2659.43	0.602788	0.772364	0.879223	76.2153	235.214	47.2543	0.346525	0.447489	0.521246	0.0530533	49.1747	0.0528558	0.0746038	0.0649336	0.0649336	686.455	0.0220715	0.0298731	0.00990871	574.064	0.166647	0.184074	0.132377	22.6045	26.9282	8.50409	0.0604656	0.0776908	0.088581
	TS	0.70965	397.67	0.293612	0.47135	0.418871	0.581129	3957.8	0.0154143	0.0193338	0.00740273	-2453.72	0.530162	0.761221	0.880997	95.7257	166.304	24.4852	0.303988	0.426593	0.487377	0.099204	68.0727	0.079107	0.115259	0.117306	0.117306	923.288	0.0241645	0.0303007	0.0127879	496.39	0.0898809	0.165506	0.125185	30.9865	42.508	7.98351	0.0841701	0.0964462	0.159213
	NTF	0.756338	556.305	0.277012	0.400785	0.367646	0.632354	4386.07	0.0118571	0.0250621	0.00461421	-3097.77	0.633912	0.8411	0.931885	69.9866	253.56	25.5915	0.332	0.444186	0.508659	0.0800346	79.8094	0.0485872	0.0678148	0.0613321	0.0613321	868.696	0.0134323	0.0309826	0.00542963	868.53	0.128425	0.156955	0.0839321	21.773	25.1325	5.96745	0.0742375	0.116624	0.161151
	NTN	0.754263	537.106	0.258486	0.403534	0.356743	0.643257	5414.28	0.00711429	0.00912783	0.0024214	-2939.22	0.59345	0.783334	0.892584	82.1934	241.928	28.2675	0.3237	0.432017	0.514175	0.067639	49.0211	0.019423	0.0420305	0.0360428	0.0360428	845.615	0.00572754	0.00699116	0.00202085	800.044	0.143212	0.16854	0.10553	28.3702	24.305	5.81605	0.0788656	0.103539	0.150088
	NTE	0.819329	532.79	0.305914	0.42725	0.380441	0.619559	4958.87	0.00355714	0.00451428	0.00118918	-3029.88	0.753225	0.906431	0.96724	107.528	269.502	62.5128	0.372463	0.447625	0.552723	0.0878016	75.553	0.019423	0.0307759	0.02335	0.02335	1634.13	0.00443654	0.00563357	0.00149288	706.286	0.106269	0.108318	0.0437266	35.0004	20.4117	21.1265	0.0628107	0.0630459	0.0424539
	NTS	0.69305	421.515	0.267675	0.440033	0.385498	0.614502	5302.65	0.00711429	0.0108714	0.00335145	-2442.23	0.574775	0.834063	0.961477	85.8069	182.36	17.593	0.2739	0.394288	0.453493	0.0818057	97.0815	0.0473173	0.0616113	0.0425028	0.0425028	1654.31	0.00313711	0.00489739	0.00155674	416.877	0.0827328	0.111416	0.0377095	33.6953	40.485	6.92532	0.0778609	0.093807	0.1599
	Diff T N-F	-0.00355714	-12.2263	0.0591375	0.091526	0.0968207	-0.0968207	-212.893	0.0280125	0.0338396	0.0165319	-448.903	-0.026975	-0.0534426	-0.033637	4.00943	15.1689	6.00135	0.0176375	0.00932119	-0.0323153
	Diff T N-E	0.0575071	-28.5349	-0.0176375	-0.0340121	-0.0453438	0.0453438	-361.509	-0.0415	-0.0555635	-0.0249224	464.321	0.0155625	-0.0273585	-0.0310231	4.49424	-0.32747	16.2056	0.0383875	0.0289317	0.0816603
	Diff T N-S	0.00889286	119.079	0.0280125	-0.00185215	0.0186492	-0.0186492	189.997	0.0406107	0.055741	0.0236804	-670.028	0.0570625	0.0385016	0.0292484	-24.0046	69.238	6.56339	0.00415	-0.00803657	-0.0477918
	Diff N N-F	-0.002075	-19.1985	-0.0185268	0.00274868	-0.0109036	0.0109036	1028.21	-0.00474286	-0.0159342	-0.0021928	158.551	-0.0404625	-0.0577662	-0.039301	12.2069	-11.6324	2.67598	-0.0083	-0.0121696	0.00551597
	Diff N N-E	0.0650661	-4.31608	0.0474286	0.0237155	0.0236986	-0.0236986	-455.407	-0.00355714	-0.00461355	-0.00123223	-90.6582	0.159775	0.123097	0.0746556	25.3348	27.5744	34.2453	0.0487625	0.0156088	0.0385488
	Diff N N-S	0.0612125	115.591	-0.00918929	-0.0364991	-0.0287552	0.0287552	111.626	0	-0.00174354	-0.000930047	-496.988	0.018675	-0.0507285	-0.0688932	-3.61348	59.5676	10.6745	0.0498	0.0377285	0.0606811
Sub 15
	TF	0.823775	421.44	0.345487	0.437061	0.417189	0.582811	3278.35	0.02905	0.0378424	0.0147788	-2072.92	0.671262	0.814872	0.907432	66.1653	206.251	47.2533	0.404625	0.489712	0.547544	0.0773218	37.3269	0.0677117	0.0562602	0.0563668	0.0563668	1041.05	0.0337877	0.0454673	0.0218961	547.414	0.133054	0.146216	0.0855933	15.5147	20.1769	11.5961	0.0817756	0.0762822	0.110785
	TN	0.7968	427.367	0.33615	0.444668	0.423756	0.576244	2767.74	0.0284571	0.0365616	0.0118354	-1910.2	0.613163	0.760875	0.882823	42.6142	202.963	47.1293	0.396325	0.473802	0.536607	0.107854	60.9154	0.0682996	0.0856209	0.0826727	0.0826727	906.248	0.0298712	0.0366306	0.011934	397.847	0.161092	0.112668	0.0614846	9.31465	19.3169	8.53226	0.0654671	0.0291449	0.0356586
	TE	0.837263	436.519	0.330814	0.431894	0.427747	0.572253	2135.52	0.142137	0.15484	0.109693	-2095.86	0.678525	0.814247	0.922363	61.7683	205.42	97.3307	0.38595	0.457935	0.473735	0.111129	69.8	0.0410629	0.0896452	0.0734987	0.0734987	684.314	0.15333	0.159421	0.123145	718.091	0.0818959	0.0710079	0.0518159	19.4113	19.6755	13.505	0.091998	0.0679672	0.0845811
	TS	0.732771	390.137	0.31125	0.455469	0.437892	0.562108	3604.53	0.0260857	0.0372646	0.0115147	-2067.65	0.546614	0.774788	0.869613	60.9877	160.547	42.1199	0.35275	0.494128	0.541486	0.0278243	24.5399	0.0674295	0.0974106	0.09844	0.09844	1345.7	0.0359971	0.0513915	0.0177715	525.239	0.101363	0.164227	0.135117	19.5216	15.5613	11.8368	0.0443654	0.0540336	0.0702201
	NTF	0.7719	476.033	0.355862	0.492319	0.466772	0.533228	4091.83	0.060175	0.0814833	0.0282427	-2131.52	0.563363	0.745933	0.83702	59.8587	217.681	45.902	0.363125	0.474508	0.505917	0.127121	74.7507	0.0733623	0.0502105	0.10512	0.10512	2621.78	0.0824945	0.115623	0.0417345	641.239	0.0958166	0.162658	0.151898	23.4414	26.7014	23.9548	0.0578028	0.0633517	0.112574
	NTN	0.886025	436.585	0.401512	0.48904	0.474242	0.525758	2788.32	0.13695	0.157385	0.0963246	-1941.99	0.667112	0.78017	0.893446	83.4858	218.441	45.3448	0.451313	0.513213	0.550129	0.229834	65.0351	0.07194	0.0986908	0.121397	0.121397	1059.78	0.0951531	0.103494	0.102037	586.594	0.106932	0.136315	0.0752763	43.7713	34.9663	21.316	0.129265	0.0803253	0.143171
	NTE	0.886025	440.341	0.443012	0.50838	0.496509	0.503491	2157.47	0.122425	0.120809	0.0646738	-1932.96	0.679563	0.768394	0.902823	84.1957	214.966	108.407	0.484513	0.54148	0.57526	0.156777	16.8922	0.128578	0.0955697	0.0816562	0.0816562	433.43	0.151347	0.142786	0.0851515	312.204	0.152299	0.108031	0.0439162	35.7954	28.3283	21.0756	0.125871	0.0638157	0.104175
	NTS	0.766712	368.129	0.335112	0.467203	0.442935	0.557065	2690.37	0.02905	0.0375983	0.00808261	-1737.79	0.5229	0.734269	0.843708	56.3458	170.879	35.8181	0.368312	0.504671	0.523197	0.0751515	104.65	0.105729	0.179973	0.159563	0.159563	1026.02	0.0269864	0.0353495	0.00762801	393.002	0.0464602	0.132533	0.0920444	6.49141	32.3826	14.4563	0.058343	0.0385465	0.12724
	Diff T N-F	-0.026975	5.92763	-0.0093375	0.00760756	0.00656652	-0.00656652	-510.604	-0.000592857	-0.00128087	-0.00294339	162.721	-0.0581	-0.0539975	-0.0246092	-23.5512	-3.28847	-0.12402	-0.0083	-0.0159108	-0.0109369
	Diff T N-E	0.0404625	9.15154	-0.00533571	-0.0127746	0.00399121	-0.00399121	-632.225	0.11368	0.118278	0.0978578	-185.666	0.0653625	0.0533725	0.0395395	19.1541	2.45778	50.2014	-0.010375	-0.0158665	-0.062872
	Diff T N-S	0.0640286	37.2304	0.0249	-0.0108004	-0.0141363	0.0141363	-836.781	0.00237143	-0.000703014	0.000320676	157.452	0.0665482	-0.0139132	0.0132104	-18.3736	42.4151	5.00932	0.043575	-0.0203262	-0.00487898
	Diff N N-F	0.114125	-39.4487	0.04565	-0.00327963	0.00747084	-0.00747084	-1303.51	0.076775	0.0759016	0.0680819	189.528	0.10375	0.034238	0.0564257	23.6271	0.760389	-0.557162	0.0881875	0.0387051	0.0442121
	Diff N N-E	0	3.75594	0.0415	0.0193403	0.0222665	-0.0222665	-630.845	-0.014525	-0.0365757	-0.0316508	9.02945	0.01245	-0.0117765	0.00937739	0.709921	-3.47468	63.0625	0.0332	0.0282669	0.0251303
	Diff N N-S	0.119313	68.4559	0.0664	0.0218365	0.0313074	-0.0313074	97.9448	0.1079	0.119787	0.088242	-204.198	0.144213	0.0459012	0.0497379	27.1401	47.5619	9.52671	0.083	0.00854271	0.026932
Sub 16
	TF	0.636729	991.049	0.297763	0.489529	0.447776	0.552224	7292.45	0.0944125	0.144461	0.0604117	-5328.05	0.5312	0.791141	0.901473	33.528	403.63	82.4509	0.288129	0.449739	0.505926	0.0588294	88.2995	0.0455556	0.0601098	0.0502394	0.0502394	2743.56	0.0627323	0.107733	0.0497836	1972.94	0.122307	0.112789	0.0732765	6.68611	23.0517	21.7939	0.0201688	0.0259556	0.0252389
	TN	0.629762	1102.16	0.292575	0.49666	0.464785	0.535215	6782.94	0.0272714	0.0466474	0.0196715	-5753.26	0.508375	0.795489	0.892556	27.5922	416.787	96.5999	0.2822	0.450676	0.474189	0.0728238	155.556	0.0410829	0.0510364	0.0421504	0.0421504	1256.83	0.0305767	0.0545594	0.0275711	731.165	0.144017	0.138078	0.091544	7.58105	81.042	38.5734	0.0250968	0.0390722	0.0623175
	TE	0.67645	962.597	0.322662	0.507281	0.479187	0.520813	5662.01	0.0272714	0.062779	0.0161039	-4810.1	0.528088	0.797932	0.935193	36.0717	382.562	108.614	0.2905	0.451177	0.465449	0.0974019	89.6693	0.0390409	0.0499589	0.0365011	0.0365011	1024.53	0.037949	0.0831664	0.0295449	840.613	0.0434549	0.147358	0.0453091	14.9913	40.7903	11.0444	0.0321458	0.0206316	0.0524531
	TS	0.640138	831.698	0.326812	0.566693	0.533077	0.466923	4584.23	0.105825	0.159969	0.0893949	-4803.9	0.512525	0.802164	0.890175	33.8814	312.854	62.2157	0.312287	0.4922	0.521563	0.0875514	170.479	0.0688646	0.0415871	0.0322116	0.0322116	745.289	0.0785843	0.104001	0.083319	901.437	0.105245	0.129635	0.0958214	9.55986	76.545	25.2283	0.0401592	0.0640569	0.102733
	NTF	0.56855	1189.11	0.275975	0.517072	0.48479	0.51521	7209.73	0.0280125	0.0495073	0.0162898	-6422.69	0.441975	0.776422	0.892613	20.3778	398.48	104.884	0.270787	0.474689	0.501202	0.0635215	120.71	0.0471088	0.0600291	0.0569112	0.0569112	1765.24	0.0207796	0.0350403	0.0141884	1150.9	0.0703929	0.0771845	0.0635216	6.44765	20.1467	45.3606	0.0408878	0.0262478	0.0335934
	NTN	0.602788	1018.53	0.283237	0.467935	0.466562	0.533438	5866.15	0.0249	0.046005	0.0101684	-5359.19	0.503188	0.832266	0.923559	23.0734	374.836	79.9835	0.296725	0.498864	0.532638	0.103945	233.374	0.0657203	0.0776092	0.0422346	0.0422346	1093.35	0.0294287	0.0593174	0.015543	1784.35	0.112843	0.102507	0.06278	5.5542	63.7966	16.2854	0.0505356	0.0847974	0.110155
	NTE	0.64325	991.83	0.299986	0.512069	0.48906	0.51094	4614.15	0.09545	0.155387	0.082864	-5269.73	0.511488	0.795641	0.931526	25.3744	371.431	215.767	0.306062	0.477943	0.493504	0.0787407	133.072	0.0312138	0.0426386	0.0345207	0.0345207	582.679	0.049602	0.0898866	0.0648038	1218.28	0.0786078	0.0824903	0.0361905	8.59785	46.9237	23.8613	0.0374979	0.0507895	0.0690967
	NTS	0.609012	745.788	0.299837	0.511548	0.489571	0.510429	4313.09	0.03735	0.0618433	0.0223203	-3997.01	0.48555	0.799615	0.891175	26.5328	278.823	71.5703	0.288425	0.473349	0.487138	0.0695755	102.345	0.0724172	0.0985395	0.080484	0.080484	1003.35	0.0343653	0.0570331	0.0239229	675.744	0.0746341	0.10697	0.0760455	6.31325	49.9861	26.0836	0.0420302	0.0423128	0.0670379
	Diff T N-F	-0.00696607	111.109	-0.0051875	0.00713094	0.0170087	-0.0170087	-509.509	-0.0671411	-0.0978133	-0.0407402	-425.209	-0.022825	0.00434807	-0.00891674	-5.93586	13.1575	14.149	-0.00592857	0.000936542	-0.0317363
	Diff T N-E	0.0466875	-139.56	0.0300875	0.0106215	0.0144025	-0.0144025	-1120.92	0	0.0161317	-0.00356758	943.151	0.0197125	0.00244333	0.0426371	8.47952	-34.2249	12.0144	0.0083	0.000500699	-0.00874037
	Diff T N-S	-0.010375	270.46	-0.0342375	-0.0700334	-0.0682923	0.0682923	2198.71	-0.0785536	-0.113321	-0.0697234	-949.359	-0.00415	-0.00667484	0.00238102	-6.28924	103.933	34.3842	-0.0300875	-0.0415239	-0.0473739
	Diff N N-F	0.0342375	-170.576	0.0072625	-0.0491371	-0.0182285	0.0182285	-1343.58	-0.0031125	-0.00350228	-0.00612139	1063.5	0.0612125	0.0558433	0.030945	2.69559	-23.6436	-24.9005	0.0259375	0.0241744	0.0314361
	Diff N N-E	0.0404625	-26.7	0.0167482	0.0441336	0.0224982	-0.0224982	-1252.01	0.07055	0.109382	0.0726956	89.4596	0.0083	-0.0366241	0.00796731	2.30096	-3.40499	135.784	0.0093375	-0.0209203	-0.0391338
	Diff N N-S	-0.006225	272.742	-0.0166	-0.0436124	-0.0230092	0.0230092	1553.06	-0.01245	-0.0158383	-0.0121519	-1362.18	0.0176375	0.0326508	0.0323834	-3.45945	96.0127	8.41315	0.0083	0.0255143	0.0455005
Grand mean
	TF	0.738209	625.969	0.309953	0.455415	0.416602	0.583398	5068.12	0.0486513	0.0678354	0.0317724	-3555.49	0.588124	0.790906	0.894309	77.8231	266.497	44.2463	0.316048	0.425559	0.474452
	TN	0.753855	617.313	0.325312	0.460779	0.431952	0.568048	4823.28	0.0535239	0.0674419	0.0257848	-3563.03	0.578721	0.776208	0.881904	69.9471	266.505	41.3821	0.330407	0.44205	0.47716
	TE	0.790973	595.336	0.339225	0.461734	0.437001	0.562999	4231.23	0.064816	0.0793717	0.0446605	-3490.98	0.614848	0.791906	0.902412	90.486	268.78	75.9889	0.370684	0.466216	0.510185
	TS	0.694662	533.798	0.31004	0.47146	0.447664	0.552336	4438.55	0.0497629	0.0733557	0.0337308	-3374.03	0.571338	0.820693	0.918848	71.7875	218.059	35.8427	0.318744	0.458548	0.494828
	NTF	0.707631	659.867	0.304729	0.459406	0.433571	0.566429	5234.53	0.0479041	0.0678196	0.0302029	-3917.79	0.5478	0.768422	0.871985	64.7699	269.356	41.4248	0.311769	0.437765	0.480236
	NTN	0.744434	608.073	0.313158	0.45335	0.424867	0.575133	4768.28	0.0524864	0.0673148	0.0270294	-3595.76	0.590588	0.801454	0.896907	74.2918	263.757	40.6574	0.337336	0.452296	0.498276
	NTE	0.756155	607.309	0.351008	0.481819	0.459011	0.540989	4207.48	0.0886136	0.115295	0.0656914	-3571.83	0.622454	0.805402	0.895878	83.5065	268.872	91.0927	0.366784	0.472241	0.501268
	NTS	0.699779	497.173	0.304154	0.460051	0.433745	0.566255	4363.08	0.0480832	0.0677878	0.0326459	-3149.79	0.556767	0.802729	0.90837	78.3981	205.24	34.1294	0.306905	0.435029	0.462908
	Diff T N-F	0.0156459	-8.65602	0.0153587	0.00536436	0.01535	-0.01535	-244.836	0.00487254	-0.000393415	-0.00598758	-7.53876	-0.00940234	-0.0146975	-0.0124049	-7.87601	0.00739799	-2.86421	0.0143583	0.0164911	0.00270738
	Diff T N-E	0.0371184	-21.9763	0.0139136	0.000955066	0.0050488	-0.0050488	-592.057	0.0112921	0.0119297	0.0188757	72.0483	0.0361272	0.015698	0.0205076	20.5389	2.27551	34.6068	0.0402772	0.0241662	0.0330252
	Diff T N-S	0.0591931	83.5144	0.0152722	-0.0106801	-0.0157116	0.0157116	384.73	0.00376094	-0.00591376	-0.00794596	-189	0.00738292	-0.044485	-0.0369442	-1.84043	48.4463	5.53936	0.0116626	-0.0164974	-0.0176682
	Diff N N-F	0.0368035	-51.7943	0.00842969	-0.00605571	-0.00870384	0.00870384	-466.248	0.00458229	-0.000504856	-0.00317351	322.032	0.0427876	0.033032	0.0170885	9.52194	-5.59898	-0.767431	0.025567	0.0145309	0.0180402
	Diff N N-E	0.0117205	-0.763278	0.0378502	0.0284685	0.0341433	-0.0341433	-560.8	0.0361272	0.0479799	0.0386621	23.922	0.0318661	0.00394832	-0.00102804	9.21467	5.11476	50.4353	0.0294483	0.0199444	0.00299195
	Diff N N-S	0.0446547	110.899	0.00900402	-0.0067009	-0.00887799	0.00887799	405.199	0.0044032	-0.000473018	-0.00561654	-445.971	0.0338206	-0.00127536	-0.0114639	-4.10631	58.5169	6.52795	0.0304302	0.0172669	0.0353679

## Sheet: ASD
		duration	peak velocity	time to peak vel	peak velocity location	time before peak velocity	time after peak velocity	pk acceleration	time to pk acceleration	%time to pk acceleration	pk acceleration position	Pk deceleration	time of pk deceleration	% time of pk deceleration	pk deceleration position	Jerk	Hor Amplitude	Vertical Amplitude	time of vert amp	%time of vertical amp	Location of vertical amp	duration SD	peak velocity SD	time to peak vel SD	peak velocity location SD	time before peak velocity SD	time after peak velocity SD	pk acceleration SD	time to pk acceleration SD	%time to pk acceleration SD	pk acceleration position SD	Pk deceleration SD	time of pk deceleration SD	% time of pk deceleration SD	pk deceleration position SD	Jerk SD	Hor Amplitude SD	Vertical Amplitude SD	time of vert amp SD	%time of vertical amp SD	Location of vertical amp SD
Sub 1
	TF	0.725212	693.267	0.33615	0.488361	0.469704	0.530296	4043.77	0.06225	0.0818625	0.0215369	-4137.31	0.635988	0.90157	0.963014	44.7858	291.902	28.6573	0.317475	0.464527	0.479242	0.108304	120.98	0.0501937	0.0864508	0.084251	0.084251	1443.59	0.0723577	0.0907888	0.0274719	906.335	0.172452	0.0740738	0.0398611	22.0941	24.1806	6.99893	0.117023	0.222589	0.301398
	TN	0.812362	607.995	0.310212	0.411977	0.39218	0.60782	4001.21	0.05395	0.064963	0.0245404	-2750.91	0.6308	0.796148	0.861064	47.4215	292.195	32.7074	0.397363	0.50017	0.543586	0.159989	82.2816	0.0712527	0.0913196	0.0947817	0.0947817	1190.66	0.0461058	0.0520935	0.0209812	906.22	0.203114	0.248163	0.194474	14.7709	45.5715	7.93001	0.122503	0.15251	0.231533
	TE	0.739886	609.171	0.302357	0.418455	0.408025	0.591975	3319.39	0.115014	0.148354	0.0857354	-3192.81	0.700757	0.983627	0.996555	36.5548	266.137	28.9041	0.354529	0.476203	0.518886	0.0691825	64.6699	0.0635474	0.0710268	0.0714733	0.0714733	993.506	0.0872394	0.10496	0.0727521	1154.11	0.0951014	0.0248532	0.00593274	4.64138	22.1126	9.54682	0.135853	0.155635	0.232156
	TS	0.747	566.61	0.337929	0.468835	0.451722	0.548278	3180.4	0.0438714	0.0554393	0.0230182	-3586.49	0.716171	0.992418	0.998783	48.0215	253.048	30.8639	0.285757	0.385545	0.368474	0.0861229	119.674	0.0572468	0.0759989	0.0554992	0.0554992	1029.11	0.0568443	0.0697823	0.0292145	1035.5	0.142131	0.00916279	0.00163167	12.2223	35.8233	8.97952	0.0964203	0.135891	0.197558
	NTF	0.709057	690.028	0.317771	0.475807	0.450451	0.549549	4212.1	0.0332	0.0434269	0.013907	-3395.62	0.6308	0.878209	0.972086	35.3567	293.913	32.4172	0.332	0.472681	0.498971	0.0932728	150.936	0.0446234	0.0738066	0.0553493	0.0553493	1405.97	0.0317866	0.0390668	0.0144366	1221.3	0.156384	0.125834	0.0308016	12.1185	31.3853	8.39007	0.0909219	0.139663	0.215508
	NTN	0.732475	693.961	0.2905	0.403321	0.399164	0.600836	3981.3	0.051875	0.0739125	0.0266756	-3929.12	0.607975	0.808085	0.889283	45.8265	294.1	27.4559	0.271825	0.38021	0.376646	0.140558	142.562	0.0720852	0.0754184	0.0732613	0.0732613	1301.05	0.0237883	0.0366908	0.0193745	1285.72	0.222348	0.168808	0.109341	18.3228	27.734	5.19582	0.0565985	0.0820547	0.124343
	NTE	0.7636	624.074	0.324738	0.423818	0.422575	0.577425	2950.47	0.09545	0.129278	0.0685062	-3340.97	0.698238	0.94431	0.979369	43.342	287.875	36.8791	0.343412	0.451308	0.463558	0.0853385	118.86	0.0666127	0.0810049	0.0611445	0.0611445	354.56	0.052306	0.0758501	0.0550812	988.018	0.151976	0.0776272	0.0332601	12.8024	40.1606	21.2161	0.10087	0.127392	0.19149
	NTS	0.725657	586.464	0.328443	0.447694	0.448907	0.551093	3047.26	0.0604714	0.0832976	0.0396147	-3338.38	0.669929	0.968919	0.992608	42.2405	253.159	19.5493	0.2739	0.380373	0.357875	0.0800218	204.858	0.103872	0.107245	0.112451	0.112451	1256.77	0.0463896	0.0639328	0.0465166	726.38	0.108823	0.0231292	0.00742928	15.3526	62.1712	5.97006	0.0840994	0.114666	0.153583
	Diff T N-F	0.08715	-85.2719	-0.0259375	-0.0763842	-0.0775238	0.0775238	-42.563	-0.0083	-0.0168995	0.00300357	1386.4	-0.0051875	-0.105421	-0.10195	2.63575	0.293138	4.05012	0.0798875	0.0356428	0.064344
	Diff T N-E	-0.0724768	1.176	-0.00785536	0.00647803	0.015845	-0.015845	-681.823	0.0610643	0.0833907	0.0611949	-441.895	0.0699571	0.187479	0.13549	-10.8667	-26.0585	-3.80333	-0.0428339	-0.0239672	-0.0246999
	Diff T N-S	0.0653625	41.385	-0.0277161	-0.056858	-0.0595419	0.0595419	820.815	0.0100786	0.00952376	0.00152227	835.577	-0.0853714	-0.19627	-0.137719	-0.599954	39.1473	1.84351	0.111605	0.114625	0.175111
	Diff N N-F	0.0234179	3.93256	-0.0272714	-0.0724854	-0.0512875	0.0512875	-230.797	0.018675	0.0304856	0.0127685	-533.502	-0.022825	-0.0701235	-0.082803	10.4698	0.187571	-4.96125	-0.060175	-0.0924704	-0.122325
	Diff N N-E	0.031125	-69.887	0.0342375	0.0204968	0.0234113	-0.0234113	-1030.83	0.043575	0.055366	0.0418306	588.152	0.0902625	0.136225	0.0900864	-2.4845	-6.22528	9.4232	0.0715875	0.0710974	0.0869114
	Diff N N-S	0.00681786	107.497	-0.0379429	-0.0443732	-0.0497436	0.0497436	934.036	-0.00859643	-0.00938516	-0.0129391	-590.744	-0.0619536	-0.160834	-0.103326	3.58598	40.9407	7.90657	-0.002075	-0.000162857	0.0187715
Sub 2
	TF	0.601157	1050.79	0.216986	0.39479	0.364427	0.635573	8464.15	0.0438714	0.0726745	0.0306641	-4193.64	0.455314	0.746865	0.841268	27.5211	340.95	34.1257	0.1992	0.339558	0.339438	0.154824	385.215	0.08618	0.11911	0.116488	0.116488	5336.99	0.0218098	0.0349707	0.0178474	1601.82	0.199282	0.230853	0.188208	14.6843	29.8094	7.13248	0.0530161	0.0484621	0.0529936
	TN	0.710687	922.011	0.241886	0.436081	0.406814	0.593186	6602.68	0.0321625	0.0579149	0.0244329	-5224.36	0.490738	0.725763	0.895617	31.0062	339.553	33.1163	0.238625	0.350755	0.301145	0.281569	333.349	0.0765865	0.0787071	0.105423	0.105423	3042.82	0.0244765	0.051622	0.0251032	3534.66	0.128233	0.137904	0.0611291	17.0808	12.9588	7.8149	0.108196	0.129867	0.0857367
	TE	0.66815	901.003	0.245443	0.392633	0.37155	0.62845	6134.17	0.0592857	0.0844411	0.0388089	-3918.11	0.5146	0.764823	0.882163	30.0918	332.717	39.9976	0.239514	0.347885	0.357235	0.119786	226.242	0.0695844	0.0759666	0.0795236	0.0795236	3143.19	0.0442914	0.0487755	0.0300078	1363.92	0.146942	0.156156	0.108036	12.1215	14.0147	10.6055	0.115847	0.104849	0.162912
	TS	0.634357	860.187	0.338225	0.528723	0.482767	0.517233	5286.79	0.0498	0.071281	0.0256017	-3921.43	0.562325	0.817299	0.903909	30.9823	332.277	40.8756	0.252557	0.432882	0.444609	0.154453	321.688	0.106361	0.077956	0.0758832	0.0758832	2089.28	0.02396	0.035024	0.018109	1491.67	0.161721	0.16793	0.120292	13.1415	29.8376	14.014	0.0785739	0.16968	0.208701
	NTF	0.621463	829.428	0.267675	0.434938	0.430257	0.569743	5025.01	0.0840375	0.13638	0.060235	-5308.4	0.562325	0.876618	0.938946	33.2529	330.968	31.5702	0.33615	0.531709	0.516074	0.154481	189.983	0.0919712	0.0900533	0.0975627	0.0975627	1563.02	0.0498864	0.073149	0.0390719	1316.89	0.209682	0.161668	0.0848259	15.7815	42.4969	6.64702	0.243202	0.293775	0.374686
	NTN	0.756337	759.71	0.299838	0.449266	0.412031	0.587969	5655.27	0.281162	0.390799	0.394375	-6652.13	0.584112	0.873342	0.956521	67.9237	331.318	44.9078	0.391137	0.516958	0.56272	0.197086	168.969	0.104371	0.129066	0.133748	0.133748	2045.3	0.324215	0.457059	0.514959	4071.29	0.171019	0.0799408	0.0559131	33.5179	23.766	20.6335	0.200992	0.244021	0.304728
	NTE	0.609495	826.802	0.314214	0.473531	0.461695	0.538305	4291.88	0.0628429	0.0921835	0.0395529	-5748.05	0.602343	0.869941	0.965348	40.8761	337.617	48.5357	0.345043	0.522069	0.535966	0.101246	267.137	0.100681	0.123153	0.10799	0.10799	623.605	0.0331506	0.0480732	0.0253897	2291.39	0.212143	0.127381	0.0409284	26.035	31.5453	11.7418	0.151526	0.261408	0.300731
	NTS	0.6972	592.958	0.288425	0.427326	0.419303	0.580697	4290.77	0.0695125	0.098999	0.0483712	-3999.22	0.600712	0.853482	0.925257	45.553	266.211	28.4253	0.36105	0.478968	0.487152	0.154962	89.527	0.0965648	0.104162	0.108293	0.108293	1343.56	0.0648915	0.0812858	0.0497788	1856.84	0.197908	0.171972	0.109979	21.4146	42.3855	6.23596	0.263666	0.269255	0.325695
	Diff T N-F	0.10953	-128.775	0.0249	0.0412904	0.0423873	-0.0423873	-1861.47	-0.0117089	-0.0147596	-0.00623113	-1030.73	0.0354232	-0.0211023	0.0543498	3.48507	-1.39665	-1.00935	0.039425	0.0111974	-0.0382931
	Diff T N-E	-0.0425375	-21.0078	0.00355714	-0.0434479	-0.0352643	0.0352643	-468.508	0.0271232	0.0265261	0.014376	1306.26	0.0238625	0.0390607	-0.0134541	-0.91435	-6.83566	6.88125	0.000889286	-0.00287057	0.0560893
	Diff T N-S	0.0763304	61.8237	-0.0963393	-0.0926427	-0.0759529	0.0759529	1315.88	-0.0176375	-0.0133661	-0.00116874	-1302.93	-0.0715875	-0.0915365	-0.00829149	0.0239121	7.27615	-7.75929	-0.0139321	-0.0821263	-0.143463
	Diff N N-F	0.134875	-69.7172	0.0321625	0.014328	-0.0182253	0.0182253	630.266	0.197125	0.254419	0.33414	-1343.73	0.0217875	-0.00327543	0.0175752	34.6708	0.349662	13.3377	0.0549875	-0.0147506	0.0466459
	Diff N N-E	-0.146842	67.0916	0.0143768	0.0242653	0.0496634	-0.0496634	-1363.4	-0.21832	-0.298615	-0.354822	904.084	0.0182304	-0.00340165	0.00882656	-27.0475	6.29911	3.62789	-0.0460946	0.00511036	-0.0267549
	Diff N N-S	0.0591375	166.753	0.0114125	0.0219401	-0.00727171	0.00727171	1364.5	0.21165	0.2918	0.346004	-2652.91	-0.0166	0.0198604	0.0312638	22.3706	65.107	16.4826	0.0300875	0.0379904	0.0755679
Sub 3
	TF	0.847638	541.831	0.43575	0.53247	0.51128	0.48872	4347.72	0.0237143	0.0317188	0.0168783	-3626.91	0.725213	0.860154	0.942725	101.487	285.024	72.5079	0.412925	0.487706	0.499452	0.0651185	84.0738	0.095977	0.106765	0.0887341	0.0887341	1349.6	0.0519283	0.0713617	0.0419504	779.238	0.0641287	0.101019	0.0512295	34.5064	32.7371	11.6916	0.0620719	0.066912	0.0881261
	TN	0.83415	573.855	0.3818	0.473571	0.456855	0.543145	3647.66	0.0498	0.0607306	0.0209472	-4002.46	0.760487	0.910447	0.965876	87.1301	287.993	68.3703	0.3984	0.482956	0.514871	0.111973	54.0635	0.0980063	0.100186	0.086816	0.086816	702.31	0.0495689	0.0631088	0.0232997	905.12	0.138384	0.103675	0.0543063	34.8359	35.2272	11.1623	0.0625851	0.0871971	0.111464
	TE	0.936863	522.797	0.424338	0.490428	0.454416	0.545584	4101.73	0.03735	0.0401709	0.00948036	-3261.34	0.836225	0.888312	0.962775	116.695	293.089	109.881	0.4565	0.486465	0.541327	0.0825765	78.7371	0.0690787	0.0784889	0.0720133	0.0720133	1187.46	0.0357685	0.0387707	0.010035	850.636	0.21747	0.205764	0.097984	23.7826	54.6886	21.508	0.0515479	0.0180311	0.0548621
	TS	0.869425	475.395	0.37765	0.456609	0.43958	0.56042	3865.79	0.0715875	0.0845871	0.0219792	-3665.43	0.767157	0.909651	0.964394	123.124	247.817	63.7769	0.411888	0.473957	0.514454	0.103738	42.6598	0.0798577	0.109666	0.0992624	0.0992624	786.588	0.0545058	0.0687412	0.0159594	1120.2	0.111445	0.0964418	0.0558254	47.681	29.7074	16.6805	0.0546861	0.0320343	0.0582676
	NTF	0.877725	537.547	0.378687	0.434541	0.432039	0.567961	3041.31	0.0747	0.0867356	0.0319515	-2917.44	0.721062	0.817484	0.941427	91.5351	272.286	55.0073	0.424337	0.482511	0.51195	0.143469	127.391	0.0688646	0.0428334	0.0447194	0.0447194	605.03	0.0374268	0.0459457	0.0223791	519.97	0.211071	0.188189	0.0645471	23.7272	47.8867	12.0107	0.0800346	0.0287626	0.0593734
	NTN	0.891212	485.289	0.433675	0.499856	0.488474	0.511526	2732.93	0.0189714	0.0222387	0.0114815	-3507.5	0.777088	0.868074	0.916632	112.357	256.292	45.2256	0.409813	0.457504	0.459683	0.112231	73.2097	0.105991	0.145103	0.123655	0.123655	532.984	0.0247679	0.0297187	0.016086	1045.72	0.187542	0.15717	0.123033	42.9792	34.7893	4.45256	0.0770908	0.0377405	0.072879
	NTE	0.876667	492.025	0.479029	0.552113	0.51603	0.48397	3045.98	0.0628429	0.0670483	0.0153544	-3994.3	0.840671	0.899956	0.960841	123.717	282.64	100.909	0.468357	0.49811	0.527656	0.194178	88.606	0.063882	0.104698	0.0795649	0.0795649	627.103	0.0594397	0.0637075	0.0160807	816.565	0.127661	0.101904	0.0577227	50.2	38.5687	18.3112	0.0902702	0.0500596	0.0940202
	NTS	0.793243	414.543	0.317771	0.391783	0.431368	0.568632	3486.53	0.0529125	0.063607	0.0117182	-3109.18	0.762563	0.941857	0.9747	77.5936	204.808	49.1211	0.405663	0.500379	0.522825	0.0274683	45.7826	0.0443654	0.0497317	0.102305	0.102305	715.023	0.0580046	0.0689624	0.0153699	579.343	0.077027	0.0717349	0.0358349	9.54813	16.4046	13.3819	0.0617042	0.060734	0.0654756
	Diff T N-F	-0.0134875	32.024	-0.05395	-0.0588986	-0.054425	0.054425	-700.06	0.0260857	0.0290119	0.00406882	-375.549	0.035275	0.0502933	0.0231508	-14.3567	2.96928	-4.13756	-0.014525	-0.00474968	0.0154188
	Diff T N-E	0.102713	-51.0576	0.0425375	0.0168573	-0.00243861	0.00243861	454.07	-0.01245	-0.0205598	-0.0114668	741.119	0.0757375	-0.0221356	-0.0031011	29.5648	5.09554	41.5105	0.0581	0.00350853	0.0264558
	Diff T N-S	-0.035275	98.4597	0.00415	0.0169623	0.0172753	-0.0172753	-218.138	-0.0217875	-0.0238564	-0.001032	-337.03	-0.00666964	0.000796233	0.00148184	-35.9938	40.1763	4.59338	-0.0134875	0.00899939	0.000417381
	Diff N N-F	0.0134875	-52.2581	0.0549875	0.0653149	0.0564342	-0.0564342	-308.382	-0.0557286	-0.0644969	-0.02047	-590.063	0.056025	0.0505898	-0.0247955	20.8217	-15.9942	-9.78176	-0.014525	-0.0250068	-0.0522668
	Diff N N-E	-0.0145453	6.73626	0.0453536	0.052257	0.0275566	-0.0275566	313.056	0.0438714	0.0448096	0.00387288	-486.796	0.0635839	0.0318824	0.044209	11.36	26.3482	55.6832	0.0585446	0.0406054	0.0679725
	Diff N N-S	0.0979696	70.7457	0.115904	0.108073	0.0571058	-0.0571058	-753.606	-0.0339411	-0.0413683	-0.000236767	-398.322	0.014525	-0.0737834	-0.0580679	34.7632	51.4839	-3.89547	0.00415	-0.042875	-0.0631417
Sub 4
	TF	0.63495	827.91	0.2905	0.505016	0.486075	0.513925	4754.82	0.0591375	0.0933399	0.0458863	-4289.13	0.508375	0.804835	0.908066	36.3414	316.571	35.9707	0.335112	0.52828	0.559788	0.0641383	178.926	0.0283499	0.0699402	0.06421	0.06421	1049.15	0.0531344	0.0834557	0.0529336	1050.53	0.0675389	0.110471	0.071292	14.3612	51.8858	9.64532	0.0816778	0.117587	0.171167
	TN	0.638062	774.128	0.293612	0.470725	0.465318	0.534682	4285.51	0.0819625	0.1092	0.0447113	-4651.15	0.529125	0.836421	0.916185	34.845	294.215	41.8082	0.297614	0.474669	0.489201	0.0794174	173.588	0.0310359	0.0645406	0.0656973	0.0656973	694.509	0.0405252	0.0372024	0.0231153	1496.24	0.0882581	0.144701	0.105512	12.9905	37.4729	15.9219	0.0285229	0.073601	0.0947821
	TE	0.64325	829.285	0.308138	0.537095	0.482779	0.517221	5139.8	0.0379429	0.0560947	0.0202688	-5240.41	0.529125	0.823369	0.921385	51.3883	312.794	49.6765	0.291538	0.456886	0.523513	0.0891733	148.704	0.0407673	0.0345175	0.0589873	0.0589873	877.43	0.0341738	0.0476592	0.0216433	2275.33	0.112215	0.133067	0.0991042	35.3756	28.865	25.3342	0.0602516	0.0948941	0.0874236
	TS	0.573886	674.087	0.266637	0.478706	0.469951	0.530049	4820.36	0.07885	0.128267	0.0778308	-4126.51	0.468357	0.832904	0.923238	31.3953	239.524	33.9278	0.281162	0.431053	0.457472	0.0543061	180.871	0.0496887	0.123651	0.0497717	0.0497717	670.61	0.0704278	0.111071	0.0989045	1114.7	0.0740605	0.135884	0.0976958	12.4243	46.8689	15.7084	0.0658699	0.0866453	0.11392
	NTF	0.689937	666.218	0.345488	0.508004	0.490502	0.509498	3991.09	0.0653625	0.0858876	0.0366714	-3907.68	0.606938	0.874356	0.934875	43.4803	286.016	42.2988	0.332	0.485986	0.505351	0.116237	123.452	0.11796	0.11836	0.112111	0.112111	674.398	0.0597596	0.0709222	0.0365535	529.353	0.151911	0.13947	0.0826419	23.4746	48.646	14.9522	0.0758116	0.0977929	0.133617
	NTN	0.68475	707.147	0.31955	0.518545	0.47468	0.52532	3995	0.0747	0.107911	0.0422145	-3823.41	0.569588	0.883048	0.955428	53.5037	297.15	30.6623	0.384912	0.557002	0.563239	0.104235	146.247	0.103287	0.0915435	0.152437	0.152437	1356.09	0.0224765	0.0258712	0.0150374	836.262	0.0477701	0.0743266	0.0381943	39.4922	54.8755	23.3573	0.162279	0.200085	0.239388
	NTE	0.707575	714.751	0.316586	0.490572	0.471083	0.528917	3783.98	0.0889286	0.12354	0.0496571	-3637.21	0.56855	0.796123	0.885704	48.5114	283.876	48.9485	0.317771	0.44784	0.463312	0.0747329	111.599	0.0281175	0.0605049	0.0552137	0.0552137	685.863	0.0233358	0.0216426	0.011334	574.195	0.146875	0.139453	0.10036	18.0341	21.9001	23.1506	0.0435821	0.0567033	0.0886457
	NTS	0.611088	678	0.29465	0.464476	0.511064	0.488936	4355.84	0.108938	0.182418	0.087577	-3626.87	0.457686	0.808795	0.889868	37.7817	238.226	31.1879	0.312287	0.512684	0.519706	0.113971	165.116	0.0962841	0.105212	0.0533578	0.0533578	2071.51	0.0466232	0.0818362	0.0551892	710.612	0.0727421	0.109447	0.0879044	10.6701	32.5746	10.0426	0.0663907	0.0698025	0.0836937
	Diff T N-F	0.0031125	-53.7823	0.0031125	-0.0342917	-0.0207565	0.0207565	-469.307	0.022825	0.0158597	-0.00117505	-362.017	0.02075	0.0315853	0.00811862	-1.49647	-22.356	5.83755	-0.0374982	-0.0536104	-0.0705867
	Diff T N-E	0.0051875	55.157	0.014525	0.0663703	0.0174607	-0.0174607	854.295	-0.0440196	-0.0531048	-0.0244424	-589.256	0	-0.013052	0.00520033	16.5433	18.579	7.86823	-0.00607679	-0.0177831	0.0343123
	Diff T N-S	0.0641768	100.041	0.026975	-0.00798122	-0.00463254	0.00463254	-534.851	0.0031125	-0.0190673	-0.0331196	-524.639	0.0607679	0.00351636	-0.00705347	3.44966	54.6913	7.88048	0.0164518	0.0436159	0.0317295
	Diff N N-F	-0.0051875	40.9292	-0.0259375	0.0105412	-0.015822	0.015822	3.90556	0.0093375	0.022023	0.00554308	84.2683	-0.03735	0.00869163	0.0205535	10.0233	11.1341	-11.6365	0.0529125	0.071016	0.0578882
	Diff N N-E	0.022825	7.60415	-0.00296429	-0.0279725	-0.00359667	0.00359667	-211.015	0.0142286	0.0156294	0.00744258	186.199	-0.0010375	-0.0869254	-0.0697246	-4.9923	-13.2737	18.2862	-0.0671411	-0.109162	-0.0999264
	Diff N N-S	0.0736625	29.147	0.0249	0.0540686	-0.0363843	0.0363843	-360.84	-0.0342375	-0.0745075	-0.0453625	-196.539	0.111902	0.0742533	0.06556	15.722	58.9239	-0.525573	0.072625	0.0443182	0.0435332
Sub 5
	TF	0.7968	647.771	0.334075	0.470517	0.421009	0.578991	5423.59	0.064325	0.082497	0.0261092	-3098.79	0.657775	0.818367	0.91003	61.2789	304.806	19.9967	0.441975	0.572425	0.665102	0.0726744	75.0243	0.0379598	0.0924063	0.0505412	0.0505412	1181.84	0.0141749	0.0263709	0.0110891	897.063	0.169067	0.171629	0.135883	19.2671	14.668	2.6158	0.205596	0.292874	0.380202
	TN	0.732475	707.382	0.284275	0.418644	0.381665	0.618335	6298.15	0.0498	0.0721232	0.0286528	-3267.32	0.61005	0.836746	0.931729	46.678	313.148	22.9126	0.1743	0.241978	0.214697	0.121111	129.98	0.08949	0.0958376	0.0658996	0.0658996	2366.35	0.0224765	0.0370214	0.0167885	807.826	0.139298	0.167697	0.0752605	15.7593	9.40257	7.11375	0.0524938	0.0718613	0.0793807
	TE	0.902625	601.376	0.25315	0.322878	0.296226	0.703774	5123.59	0.072625	0.0819139	0.0396651	-2327.75	0.8217	0.898387	0.955303	89.5272	311.139	21.4599	0.421225	0.474469	0.503185	0.179092	94.3498	0.0569019	0.143384	0.122207	0.122207	173.229	0.0414308	0.0486766	0.0276877	733.888	0.245938	0.108932	0.0527032	57.867	27.923	5.83685	0.331749	0.382673	0.391538
	TS	0.728325	439.125	0.234475	0.307163	0.32758	0.67242	4240.27	0.068475	0.0961505	0.0282681	-2057.34	0.6308	0.86608	0.946471	60.3727	199.772	16.1173	0.3901	0.517768	0.534087	0.0833795	63.9891	0.0746616	0.103057	0.113776	0.113776	1112.85	0.0238399	0.0364836	0.0122108	419.691	0.0916765	0.0789851	0.0468057	4.42404	42.0968	5.96198	0.269463	0.312393	0.422736
	NTF	0.728325	767.218	0.252112	0.41844	0.358989	0.641011	6471.64	0.0508375	0.0697942	0.0286729	-3578.94	0.458871	0.695373	0.860224	52.7498	302.733	24.2905	0.36935	0.520631	0.571774	0.189256	96.1144	0.0391667	0.0616426	0.0740783	0.0740783	1765.56	0.0299055	0.0344942	0.0193045	1275.29	0.0752687	0.10429	0.076974	31.235	20.8496	2.21288	0.253194	0.306776	0.357152
	NTN	0.645325	813.473	0.241737	0.402289	0.377315	0.622685	6978	0.0674375	0.0943326	0.0382161	-4024.1	0.534312	0.849035	0.935173	33.8934	311.833	25.6617	0.185712	0.304466	0.301585	0.136437	82.8074	0.0496887	0.0706995	0.0501243	0.0501243	1376.69	0.024071	0.0354863	0.0176601	1122.44	0.0787329	0.156314	0.0938448	9.69405	44.2698	2.99521	0.0656454	0.121151	0.170783
	NTE	0.635157	772.109	0.271825	0.461808	0.406772	0.593228	6096.78	0.060175	0.0924384	0.0374637	-3757.13	0.4648	0.69874	0.83845	46.1647	296.427	27.0306	0.3569	0.554075	0.612587	0.133416	94.4063	0.0678297	0.0681815	0.076712	0.076712	1142.73	0.0202094	0.0366023	0.0200882	1058.29	0.0978053	0.136439	0.111632	15.3727	30.2963	8.9123	0.196113	0.314694	0.35688
	NTS	0.604862	669.782	0.226175	0.396019	0.36868	0.63132	6745.55	0.0674375	0.112945	0.04387	-3952.55	0.5478	0.876005	0.964963	48.9094	237.809	22.5228	0.3154	0.522588	0.578151	0.0824572	73.6361	0.0699722	0.10668	0.0853637	0.0853637	1271.44	0.0275056	0.0466171	0.0236801	869.891	0.027942	0.114434	0.0569863	18.7206	51.6945	6.68523	0.154261	0.240344	0.3272
	Diff T N-F	-0.064325	59.6102	-0.0498	-0.0518727	-0.0393434	0.0393434	874.56	-0.014525	-0.0103738	0.0025436	-168.531	-0.047725	0.0183787	0.0216997	-14.6009	8.34161	2.91589	-0.267675	-0.330447	-0.450406
	Diff T N-E	0.17015	-106.005	-0.031125	-0.0957661	-0.0854388	0.0854388	-1174.56	0.022825	0.00979074	0.0110123	939.57	0.21165	0.0616407	0.0235732	42.8492	-2.00918	-1.45274	0.246925	0.232491	0.288489
	Diff T N-S	0.00415	268.256	0.0498	0.111482	0.0540853	-0.0540853	2057.87	-0.018675	-0.0240273	0.000384722	-1209.98	-0.02075	-0.0293338	-0.0147421	-13.6947	113.376	6.79528	-0.2158	-0.275789	-0.319391
	Diff N N-F	-0.083	46.2551	-0.010375	-0.0161517	0.0183255	-0.0183255	506.361	0.0166	0.0245384	0.00954327	-445.15	0.0754411	0.153663	0.0749492	-18.8564	9.09977	1.37121	-0.183638	-0.216165	-0.270189
	Diff N N-E	-0.0101678	-41.3639	0.0300875	0.0595196	0.0294572	-0.0294572	-881.214	-0.0072625	-0.00189425	-0.000752391	266.966	-0.0695125	-0.150295	-0.0967236	12.2712	-15.406	1.36888	0.171188	0.249609	0.311003
	Diff N N-S	0.0404625	143.691	0.0155625	0.00627004	0.00863459	-0.00863459	232.454	0	-0.0186125	-0.00565388	-71.5486	-0.0134875	-0.0269695	-0.0297896	-15.016	74.024	3.13894	-0.129688	-0.218122	-0.276567
Sub 6
	TF	0.609012	858.971	0.295688	0.510779	0.48868	0.51132	5261.65	0.068475	0.111556	0.0463515	-5531.35	0.528088	0.878681	0.971136	34.3077	314.457	16.9976	0.281162	0.468218	0.47755	0.100381	78.484	0.0394172	0.0354446	0.0389026	0.0389026	1173.94	0.037317	0.0592235	0.031595	664.917	0.0534115	0.100206	0.0233991	16.8554	39.2336	3.40722	0.0466232	0.0876213	0.143169
	TN	0.561287	788.619	0.267971	0.526144	0.508581	0.491419	5098.87	0.076775	0.14191	0.0670648	-6364.72	0.4482	0.80885	0.911894	31.9148	267.29	17.7303	0.2324	0.401871	0.384654	0.0967874	179.471	0.0183818	0.0972042	0.104524	0.104524	1439.72	0.0531922	0.103245	0.0585684	2787.65	0.0595224	0.11328	0.0620168	12.9463	52.1394	5.83464	0.102905	0.136496	0.218484
	TE	0.815771	696.649	0.400475	0.561249	0.505875	0.494125	4104.04	0.0549875	0.0696755	0.0175053	-3448	0.669188	0.840145	0.935155	64.6032	319.814	50.4007	0.33615	0.427402	0.427653	0.0382504	120.931	0.0611132	0.0296543	0.0632771	0.0632771	1530.76	0.0479757	0.0569338	0.0134405	984.965	0.124693	0.102105	0.050336	15.6145	28.3575	20.9669	0.0590243	0.0826846	0.165331
	TS	0.582037	530.907	0.289314	0.538068	0.530279	0.469721	4263.39	0.0466875	0.0786483	0.0256116	-4542.14	0.492813	0.859642	0.937198	39.7056	204.499	9.91156	0.243812	0.43373	0.394701	0.0976479	53.9231	0.0396402	0.0679556	0.0476902	0.0476902	813.501	0.0373665	0.0609196	0.0214325	1399.71	0.0404036	0.101609	0.068283	13.7761	40.6805	2.89086	0.0779793	0.182016	0.252229
	NTF	0.532386	827.796	0.279087	0.520794	0.483723	0.516277	5333.88	0.0794429	0.150336	0.0786401	-6023.61	0.441086	0.851243	0.934269	27.883	273.196	18.5713	0.249	0.434695	0.440487	0.0634699	194.377	0.0740965	0.10485	0.0688338	0.0688338	1533.98	0.0504544	0.0943354	0.0590079	1129.3	0.0659539	0.110766	0.0677995	8.02531	66.3305	8.82922	0.0931673	0.155609	0.200849
	NTN	0.558175	855.833	0.29465	0.539915	0.529696	0.470304	6498.48	0.047725	0.079871	0.0182484	-6670.3	0.512525	0.940274	0.979929	29.5119	292.215	19.2513	0.218912	0.319225	0.358359	0.114214	207.354	0.070288	0.0960104	0.0880238	0.0880238	2697.79	0.0391196	0.0616031	0.0129604	2371.03	0.140838	0.0519402	0.0253466	9.10008	32.6634	7.21528	0.141548	0.147906	0.309451
	NTE	0.682675	784.389	0.3237	0.498188	0.46693	0.53307	5021.11	0.0758857	0.101682	0.0655841	-5055.88	0.550912	0.82384	0.926156	62.139	284.431	49.9321	0.303987	0.450723	0.470293	0.16752	102.725	0.108582	0.102432	0.0610529	0.0610529	1644.18	0.100338	0.127523	0.120387	2225	0.100283	0.132025	0.0664304	48.4591	52.0662	24.2159	0.0831111	0.0858796	0.151676
	NTS	0.532237	546.099	0.267675	0.534886	0.506421	0.493579	4088.63	0.0840375	0.155743	0.074492	-4464.89	0.463762	0.877629	0.974416	37.8011	176.795	13.4535	0.185713	0.35556	0.329942	0.0819784	49.8843	0.0520703	0.0459605	0.0858675	0.0858675	1228.68	0.0540525	0.0891606	0.0525615	1180.69	0.0666127	0.1015	0.0221618	13.7521	33.8166	5.57267	0.0784825	0.151219	0.216464
	Diff T N-F	-0.047725	-70.3524	-0.0277161	0.0153653	0.0199003	-0.0199003	-162.777	0.0083	0.0303541	0.0207133	-833.377	-0.0798875	-0.0698307	-0.0592419	-2.3929	-47.1667	0.732665	-0.0487625	-0.066347	-0.0928965
	Diff T N-E	0.254484	-91.9694	0.132504	0.0351047	-0.00270623	0.00270623	-994.83	-0.0217875	-0.0722348	-0.0495596	2916.72	0.220988	0.0312949	0.0232611	32.6884	52.5245	32.6705	0.10375	0.0255315	0.0429995
	Diff T N-S	-0.02075	257.712	-0.0213429	-0.0119242	-0.0216977	0.0216977	835.484	0.0300875	0.0632619	0.0414532	-1822.58	-0.0446125	-0.0507915	-0.0253035	-7.79076	62.7908	7.81871	-0.0114125	-0.0318589	-0.0100469
	Diff N N-F	0.0257893	28.0365	0.0155625	0.0191209	0.0459737	-0.0459737	1164.6	-0.0317179	-0.0704646	-0.0603918	-646.684	0.0714393	0.0890303	0.04566	1.62882	19.0185	0.679972	-0.0300875	-0.11547	-0.0821275
	Diff N N-E	0.1245	-71.4435	0.02905	-0.041727	-0.0627669	0.0627669	-1477.36	0.0281607	0.0218111	0.0473358	1614.42	0.0383875	-0.116434	-0.0537728	32.6271	-7.78392	30.6808	0.085075	0.131498	0.111933
	Diff N N-S	0.0259375	309.734	0.026975	0.00502865	0.023275	-0.023275	2409.85	-0.0363125	-0.075872	-0.0562437	-2205.41	0.0487625	0.0626449	0.00551248	-8.28923	115.419	5.79774	0.0332	-0.0363347	0.0284171
Sub 7
	TF	0.768343	582.297	0.345488	0.457673	0.433339	0.566661	4305.76	0.0798875	0.0799692	0.026792	-3745	0.592857	0.803308	0.900432	98.181	273.389	26.3673	0.391137	0.493407	0.545413	0.0444023	39.8257	0.088279	0.108488	0.0912624	0.0912624	1039.01	0.0543249	0.0406077	0.0161912	845.586	0.0938863	0.156999	0.0946685	17.6636	20.5629	5.87858	0.102947	0.127082	0.191596
	TN	0.827925	576.457	0.328887	0.404407	0.384726	0.615274	3846.32	0.0944125	0.114007	0.0518177	-3264.63	0.624575	0.750566	0.86775	116.825	274.47	29.314	0.3901	0.469535	0.533486	0.0795799	45.0628	0.0487893	0.0256192	0.0201989	0.0201989	578.992	0.0416036	0.0504999	0.0313745	641.271	0.144426	0.138661	0.0981356	24.1664	22.1483	8.57349	0.0655047	0.0524523	0.0815152
	TE	0.794429	586.826	0.335557	0.445949	0.429919	0.570081	3931.79	0.155625	0.178504	0.118879	-3397.23	0.629763	0.755058	0.873632	133.222	281.114	32.3683	0.4648	0.554235	0.632293	0.0397229	51.9604	0.0317349	0.0912714	0.0831984	0.0831984	723.486	0.104776	0.105274	0.103546	577.602	0.110775	0.0952253	0.0803232	61.3901	19.8645	10.6915	0.113371	0.0900805	0.162598
	TS	0.769825	537.139	0.3237	0.455313	0.424367	0.575633	4073.86	0.0426857	0.0516673	0.0189545	-3237.17	0.6059	0.798015	0.906922	120.998	239.84	25.0018	0.396325	0.523155	0.604654	0.128027	75.4764	0.0365846	0.0255396	0.0307101	0.0307101	1386.98	0.0356767	0.0404409	0.0184304	432.111	0.0903791	0.120211	0.0802384	45.6794	51.885	9.40479	0.0671003	0.0942354	0.121738
	NTF	0.768343	634.546	0.354529	0.494369	0.462986	0.537014	4096.59	0.1245	0.157993	0.0830514	-3749.37	0.524086	0.679174	0.798665	100.316	281.42	24.189	0.349786	0.479817	0.515055	0.215686	79.2507	0.103967	0.0670605	0.0529542	0.0529542	988.738	0.073772	0.0608171	0.0510508	611.516	0.174262	0.0980807	0.118164	58.86	78.5924	1.67599	0.0847018	0.131831	0.217995
	NTN	0.7885	579.201	0.36105	0.470658	0.431604	0.568396	4109.17	0.1328	0.15295	0.0889872	-3435.67	0.642213	0.786047	0.924035	110.096	272.234	23.2198	0.360457	0.482966	0.540883	0.0717202	70.9084	0.0809592	0.0540261	0.0395286	0.0395286	969.496	0.0772263	0.0680474	0.0686974	432.632	0.0832294	0.137834	0.056565	25.4496	24.8677	7.46731	0.0752905	0.122485	0.191008
	NTE	0.78518	577.841	0.347414	0.497591	0.456228	0.543772	3906.28	0.0521714	0.0700451	0.0173564	-3819.72	0.6308	0.817433	0.922977	98.8727	269.186	27.0033	0.396029	0.518178	0.587777	0.0719057	104.423	0.0404999	0.0842023	0.0710757	0.0710757	881.61	0.0382504	0.056069	0.0109345	679.836	0.113602	0.0817927	0.0419881	33.2168	39.3678	8.4249	0.0761785	0.0993795	0.140725
	NTS	0.735143	466.203	0.308286	0.475609	0.426375	0.573625	3767.29	0.0747	0.104624	0.0457472	-2998.99	0.5561	0.748813	0.860481	97.2888	196.03	13.7379	0.327257	0.451181	0.48988	0.135102	90.3812	0.0340295	0.0276944	0.0580595	0.0580595	926.695	0.0306838	0.0482733	0.0365706	692.465	0.17397	0.131022	0.102823	17.804	38.0538	6.20756	0.0558546	0.0748002	0.119448
	Diff T N-F	0.0595821	-5.84007	-0.0166	-0.0532657	-0.0486123	0.0486123	-459.444	0.014525	0.0340377	0.0250257	480.371	0.0317179	-0.0527425	-0.0326822	18.6442	1.08048	2.94668	-0.0010375	-0.0238722	-0.0119267
	Diff T N-E	-0.0334964	10.3691	0.00666964	0.0415416	0.0451923	-0.0451923	85.472	0.0612125	0.0644973	0.0670613	-132.604	0.0051875	0.00449212	0.00588225	16.3965	6.64381	3.0543	0.0747	0.0847006	0.0988067
	Diff T N-S	0.0581	39.318	0.0051875	-0.0509053	-0.0396405	0.0396405	-227.538	0.0517268	0.0623397	0.0328632	-27.4548	0.018675	-0.047449	-0.0391728	-4.17267	34.6301	4.31218	-0.006225	-0.0536204	-0.071168
	Diff N N-F	0.0201571	-55.3447	0.00652143	-0.0237113	-0.0313814	0.0313814	12.5766	0.0083	-0.00504307	0.00593583	313.707	0.118127	0.106873	0.125369	9.7802	-9.18661	-0.969223	0.0106714	0.00314906	0.0258276
	Diff N N-E	-0.00332	-1.36049	-0.0136357	0.0269334	0.0246233	-0.0246233	-202.892	-0.0806286	-0.0829052	-0.0716308	-384.053	-0.0114125	0.0313854	-0.00105815	-11.2235	-3.04713	3.78349	0.0355714	0.0352119	0.0468938
	Diff N N-S	0.0533571	112.999	0.0527643	-0.00495066	0.00522937	-0.00522937	341.881	0.0581	0.0483268	0.04324	-436.677	0.0861125	0.0372346	0.0635534	12.8074	76.2035	9.48191	0.0332	0.0317844	0.0510032
Sub 8
	TF	0.579617	569.639	0.19505	0.3742	0.340284	0.659716	6681.7	0.143867	0.23929	0.210102	-5790.04	0.4482	0.794475	0.918721	113.163	178.906	30.7773	0.262833	0.4496	0.540012	0.109159	30.3925	0.0453851	0.0514664	0.0696255	0.0696255	2267.27	0.207179	0.353373	0.39648	1124.84	0.0991841	0.209177	0.135647	63.1622	23.7787	7.32017	0.107666	0.150136	0.247665
	TN	0.56025	622.407	0.229287	0.44973	0.408741	0.591259	7081.08	0.0616571	0.10621	0.0590198	-5502.24	0.478287	0.859184	0.948891	83.3558	205.87	36.3399	0.32785	0.564995	0.646285	0.0742375	85.9985	0.0852159	0.143152	0.132472	0.132472	2239.7	0.0351673	0.0593864	0.0438441	1061.27	0.0740965	0.119276	0.0633248	29.6077	24.4981	9.1336	0.177184	0.261847	0.331392
	TE	0.561287	600.443	0.210613	0.386176	0.376164	0.623836	6156.04	0.0332	0.0594857	0.0243495	-4493.26	0.462725	0.816787	0.932293	67.4313	191.44	32.4696	0.350675	0.623999	0.660251	0.103376	64.4595	0.0493907	0.0635001	0.0626236	0.0626236	1679.04	0.0314233	0.0554461	0.0239535	859.966	0.145106	0.176219	0.0875229	24.6776	21.1685	9.46293	0.168223	0.253288	0.30815
	TS	0.5976	512.543	0.241886	0.469437	0.448682	0.551318	5347.73	0.0628429	0.106665	0.04833	-4640.82	0.549875	0.94871	0.994549	108.945	184.556	26.8437	0.367275	0.611955	0.646357	0.0783649	46.1081	0.0378625	0.132095	0.120045	0.120045	1166.87	0.0354923	0.0625459	0.0405321	939.539	0.080073	0.0380111	0.0118395	47.2019	15.1016	5.81185	0.190707	0.295881	0.366283
	NTF	0.6972	627.449	0.245888	0.345707	0.350243	0.649757	5627.25	0.0529125	0.0694762	0.0351919	-5682.24	0.669187	0.97836	0.995698	86.4807	268.791	26.2187	0.299837	0.422697	0.44504	0.130784	137.671	0.0742292	0.092645	0.0767816	0.0767816	2165.29	0.0530417	0.065293	0.040873	1698.81	0.146603	0.0309194	0.00782015	33.5295	55.4457	6.51029	0.141235	0.154227	0.224911
	NTN	0.673486	665.063	0.2739	0.437806	0.410619	0.589381	6239.3	0.07885	0.122246	0.0612416	-4939.47	0.618943	0.923766	0.982464	105.977	262.659	31.1066	0.23655	0.44866	0.470898	0.152023	128.669	0.0600437	0.0638751	0.0614141	0.0614141	1819.95	0.0388419	0.0534205	0.0329906	1220.72	0.129726	0.0618234	0.0205247	78.7147	52.6235	3.12469	0.08145	0.226486	0.294518
	NTE	0.621117	643.265	0.285312	0.478771	0.454374	0.545626	7235.96	0.0300875	0.0503662	0.0176535	-5415.93	0.585743	0.925008	0.978021	82.8988	250.636	40.8912	0.33615	0.532688	0.590244	0.029958	159.084	0.0469388	0.0906038	0.0776828	0.0776828	2626.58	0.0307172	0.052257	0.0191777	2002.08	0.0562642	0.0734546	0.0255591	25.6478	45.3519	16.4929	0.0879509	0.132714	0.215547
	NTS	0.6391	438.005	0.385357	0.608501	0.594805	0.405195	5112.88	0.213429	0.297338	0.296445	-4021.26	0.590486	0.953112	0.997338	139.93	173.45	25.6103	0.409071	0.625413	0.660649	0.184477	106.906	0.167368	0.162256	0.153485	0.153485	1080.46	0.331194	0.453521	0.488798	1327.01	0.206692	0.0387839	0.0194488	107.961	41.721	3.42203	0.231048	0.219971	0.272081
	Diff T N-F	-0.0193667	52.768	0.0342375	0.0755295	0.0684577	-0.0684577	399.384	-0.0822095	-0.13308	-0.151082	287.802	0.0300875	0.0647084	0.03017	-29.8067	26.9637	5.56263	0.0650167	0.115394	0.106273
	Diff T N-E	0.0010375	-21.9644	-0.018675	-0.0635534	-0.0325777	0.0325777	-925.037	-0.0284571	-0.0467246	-0.0346703	1008.98	-0.0155625	-0.0423971	-0.0165982	-15.9245	-14.4292	-3.87031	0.022825	0.0590047	0.0139658
	Diff T N-S	-0.03735	109.865	-0.0125982	-0.0197074	-0.0399403	0.0399403	1733.35	-0.00118571	-0.000454262	0.0106898	-861.417	-0.0715875	-0.0895259	-0.0456579	-25.5888	21.3136	9.49617	-0.039425	-0.0469601	-7.16529e-05
	Diff N N-F	-0.0237143	37.6132	0.0280125	0.0920998	0.060376	-0.060376	612.057	0.0259375	0.0527701	0.0260497	742.767	-0.0502446	-0.0545934	-0.0132342	19.4958	-6.13188	4.88795	-0.0632875	0.0259638	0.0258579
	Diff N N-E	-0.052369	-21.7972	0.0114125	0.0409645	0.0437542	-0.0437542	996.651	-0.0487625	-0.0718801	-0.0435882	-476.452	-0.0332	0.00124158	-0.00444299	-23.0777	-12.0229	9.78455	0.0996	0.0840276	0.119347
	Diff N N-S	0.0343857	227.057	-0.111457	-0.170695	-0.184185	0.184185	1126.43	-0.134579	-0.175092	-0.235203	-918.215	0.0284571	-0.0293456	-0.0148743	-33.9532	89.2085	5.49638	-0.172521	-0.176753	-0.189752
Sub 9
	TF	0.566475	603.968	0.214614	0.407676	0.379718	0.620282	4347.82	0.05395	0.0959271	0.0547802	-2951.34	0.415	0.731759	0.837128	29.694	200.571	17.7862	0.260412	0.468268	0.51129	0.0696904	92.9354	0.0272886	0.0421653	0.0256106	0.0256106	1397.96	0.0483969	0.0844261	0.0657511	666.015	0.113804	0.170446	0.151925	5.20937	41.9397	3.10862	0.0877198	0.180827	0.254968
	TN	0.63495	485.528	0.271529	0.44395	0.45366	0.54634	2998.78	0.0881875	0.133988	0.066117	-3071.85	0.538463	0.847758	0.912728	37.211	186.203	16.4312	0.321625	0.505976	0.517111	0.0616343	51.1449	0.0195912	0.0490661	0.0561492	0.0561492	584.052	0.0942111	0.133676	0.0721344	854.744	0.118252	0.162533	0.129552	9.64154	14.149	3.10827	0.076811	0.113765	0.176224
	TE	0.611088	556.216	0.254188	0.451509	0.416519	0.583481	3895.72	0.0612125	0.107587	0.0565338	-2993.5	0.478288	0.775077	0.869866	33.7031	202.013	18.0032	0.287387	0.499165	0.525707	0.0946281	57.2356	0.0705587	0.125365	0.0977021	0.0977021	649.416	0.0475636	0.0874089	0.060696	463.805	0.135	0.171692	0.137618	8.91481	32.8232	2.73791	0.092631	0.0616683	0.156761
	TS	0.6059	497.936	0.242775	0.435979	0.405735	0.594265	3536.5	0.051875	0.0850555	0.0254401	-2724.48	0.359271	0.663072	0.756772	36.637	173.187	20.4995	0.262487	0.434089	0.47921	0.0961818	92.9386	0.0422637	0.0679357	0.0684227	0.0684227	800.939	0.0692654	0.107969	0.0401306	559.575	0.0863512	0.203108	0.176461	12.0146	36.9192	2.29046	0.0834656	0.126059	0.177976
	NTF	0.578925	582.121	0.251075	0.453805	0.436349	0.563651	3931.95	0.0902625	0.149161	0.0739972	-3029.36	0.429525	0.74652	0.852502	27.3405	196.565	16.0825	0.226175	0.386045	0.388718	0.0844983	79.1853	0.0337148	0.0436817	0.0455146	0.0455146	849.261	0.0464117	0.0537308	0.0379263	398.078	0.1044	0.163174	0.124315	4.90865	45.052	4.65052	0.0710885	0.0936355	0.169531
	NTN	0.566771	568.591	0.263229	0.490642	0.467505	0.532495	3888.24	0.0604714	0.107164	0.0474231	-3069.42	0.424486	0.75462	0.854537	27.9484	191.165	17.4879	0.221729	0.39225	0.372207	0.0495027	80.6217	0.0223301	0.048921	0.0569262	0.0569262	652.789	0.0344606	0.0581544	0.0335398	621.237	0.0756816	0.153387	0.121776	8.36009	39.8273	3.28059	0.0549964	0.0917385	0.136806
	NTE	0.533967	585.924	0.210267	0.400081	0.390739	0.609261	4637.1	0.102367	0.189873	0.119863	-3233.68	0.408083	0.761896	0.826584	30.7788	183.615	19.0069	0.177067	0.331521	0.305233	0.0434992	93.8787	0.0505324	0.0682837	0.0675323	0.0675323	1546.61	0.0480158	0.082707	0.073878	630.366	0.121011	0.216648	0.185104	8.8772	21.2655	7.03705	0.0313501	0.053008	0.0882391
	NTS	0.574083	485.216	0.250383	0.441933	0.435679	0.564321	3711.03	0.0774667	0.133381	0.0623892	-2548.57	0.450967	0.783965	0.872838	27.5749	168.745	15.8673	0.208883	0.362986	0.34716	0.0681241	97.1274	0.0411388	0.0329865	0.0501064	0.0501064	1708.46	0.0494297	0.0883784	0.0550988	393.726	0.108176	0.167563	0.123264	5.47179	35.6021	3.40042	0.0830691	0.126239	0.197539
	Diff T N-F	0.068475	-118.44	0.0569143	0.0362743	0.073942	-0.073942	-1349.04	0.0342375	0.0380612	0.0113368	-120.512	0.123463	0.115999	0.0756001	7.51708	-14.3682	-1.35497	0.0612125	0.0377086	0.00582149
	Diff T N-E	-0.0238625	70.688	-0.0173411	0.00755841	-0.0371415	0.0371415	896.942	-0.026975	-0.0264008	-0.0095832	78.3578	-0.060175	-0.0726812	-0.0428621	-3.50796	15.8101	1.572	-0.0342375	-0.00681113	0.0085958
	Diff T N-S	0.02905	-12.4074	0.0287536	0.00797154	0.0479255	-0.0479255	-537.726	0.0363125	0.0489328	0.0406769	-347.37	0.179191	0.184686	0.155957	0.574082	13.0155	-4.0683	0.0591375	0.0718876	0.0379007
	Diff N N-F	-0.0121536	-13.5302	0.0121536	0.0368365	0.0311558	-0.0311558	-43.7099	-0.0297911	-0.0419969	-0.0265742	-40.0628	-0.00503929	0.00809949	0.00203494	0.607868	-5.39954	1.40537	-0.00444643	0.00620534	-0.0165109
	Diff N N-E	-0.0328048	17.3329	-0.0529619	-0.090561	-0.0767657	0.0767657	748.861	0.0418952	0.0827097	0.0724398	-164.257	-0.0164024	0.00727608	-0.0279528	2.83049	-7.55034	1.51898	-0.0446619	-0.0607293	-0.066974
	Diff N N-S	-0.0073119	83.3756	0.0128452	0.0487082	0.0318261	-0.0318261	177.208	-0.0169952	-0.0262168	-0.0149661	-520.856	-0.026481	-0.0293454	-0.0183007	0.373478	22.4203	1.6206	0.0128452	0.0292646	0.0250475
Sub 10
	TF	0.707575	613.658	0.28635	0.447681	0.404265	0.595735	6204.88	0.0332	0.0464684	0.0167707	-3433.97	0.567512	0.800867	0.921523	58.3927	255.626	37.2201	0.314362	0.443586	0.511103	0.0874741	74.2232	0.0613142	0.0570149	0.0678832	0.0678832	2549.66	0.0401745	0.0570326	0.02213	714.534	0.113278	0.127972	0.0633614	9.25147	20.8707	10.256	0.0459856	0.0233674	0.0595635
	TN	0.732475	593.916	0.26145	0.420845	0.370236	0.629764	4729.05	0.0425375	0.0527153	0.0228894	-3203.17	0.52705	0.71588	0.843384	50.5398	238.406	38.6769	0.31955	0.439421	0.530206	0.167461	148.201	0.0221827	0.0815283	0.0711508	0.0711508	1159.83	0.0426548	0.0531733	0.0254788	1024.19	0.177517	0.178471	0.122897	19.9672	25.5927	10.3691	0.0658045	0.0374575	0.0703028
	TE	0.690086	563.7	0.2905	0.450559	0.394936	0.605064	3631.63	0.00711429	0.0101417	0.00284799	-3592.9	0.511487	0.704124	0.884499	61.4182	231.947	99.5063	0.3735	0.498738	0.573174	0.104816	168.974	0.0606687	0.0950726	0.0965771	0.0965771	1158.36	0.01215	0.0163731	0.0047978	1271.72	0.109569	0.193958	0.0863959	21.5014	53.5044	31.6537	0.0924249	0.101017	0.0459355
	TS	0.6308	560.632	0.266786	0.437051	0.423425	0.576575	4247.66	0.0201571	0.028743	0.00962279	-3562.3	0.508671	0.815312	0.91031	51.795	206.675	42.9007	0.314214	0.492717	0.534573	0.0952393	192.902	0.0549367	0.0816988	0.0636823	0.0636823	2078.05	0.0298712	0.0417736	0.0145916	1245.74	0.0656547	0.111095	0.0600862	19.3242	36.3215	14.4677	0.0777766	0.0656944	0.0951724
	NTF	0.696163	673.087	0.309175	0.473876	0.440385	0.559615	4579.15	0.0549875	0.0771237	0.0220825	-3488.99	0.425375	0.714947	0.852032	78.2301	260.201	34.1565	0.316438	0.455344	0.499882	0.136775	196.604	0.0884808	0.0779292	0.0872066	0.0872066	1437.52	0.0550448	0.0755197	0.0324566	621.133	0.173465	0.141542	0.0942232	63.3791	29.0959	14.5309	0.0846946	0.0904565	0.094922
	NTN	0.669187	646.13	0.23655	0.365869	0.356042	0.643958	5778.42	0.047725	0.0653507	0.0268027	-3737.76	0.56855	0.849395	0.943724	38.9481	267.502	34.4729	0.33615	0.511084	0.591544	0.139729	187.006	0.0677208	0.0969002	0.0834228	0.0834228	2932.09	0.0501446	0.0629013	0.0304827	1250.97	0.145055	0.11598	0.0683939	16.4324	18.6932	10.9246	0.063055	0.081472	0.145258
	NTE	0.808213	500.724	0.328887	0.443089	0.407018	0.592982	4448.26	0.0272714	0.0334035	0.0104576	-2586.38	0.674375	0.846696	0.956254	65.7052	250.627	101.776	0.366238	0.456437	0.516086	0.118957	65.2929	0.0890559	0.0778375	0.0982534	0.0982534	2175.61	0.0242999	0.0275556	0.00955319	475.589	0.103928	0.15558	0.0546503	13.9628	19.3309	29.0807	0.0390409	0.038358	0.0964894
	NTS	0.617312	525.99	0.272863	0.465206	0.440129	0.559871	5077.6	0.035275	0.0537913	0.0184821	-3288.74	0.56025	0.902952	0.964608	54.0566	195.614	23.7797	0.3071	0.493986	0.549132	0.095868	104.659	0.0635893	0.0681084	0.0731658	0.0731658	1656.93	0.0359743	0.0477402	0.0177804	487.61	0.119622	0.0929861	0.0401837	29.8625	28.1384	5.57658	0.0680108	0.0441363	0.0705635
	Diff T N-F	0.0249	-19.7417	-0.0249	-0.0268359	-0.0340292	0.0340292	-1475.83	0.0093375	0.0062469	0.00611872	230.803	-0.0404625	-0.0849869	-0.0781396	-7.85293	-17.2204	1.45682	0.0051875	-0.00416527	0.0191035
	Diff T N-E	-0.0423893	-30.2159	0.02905	0.0297138	0.0247001	-0.0247001	-1097.42	-0.0354232	-0.0425737	-0.0200414	-389.731	-0.0155625	-0.0117566	0.0411149	10.8785	-6.45856	60.8294	0.05395	0.0593176	0.0429679
	Diff T N-S	0.101675	33.2843	-0.00533571	-0.0162065	-0.0531893	0.0531893	481.389	0.0223804	0.0239724	0.0132666	359.134	0.0183786	-0.0994322	-0.0669256	-1.25521	31.7307	-4.22379	0.00533571	-0.0532963	-0.00436723
	Diff N N-F	-0.026975	-26.957	-0.072625	-0.108006	-0.0843424	0.0843424	1199.27	-0.0072625	-0.011773	0.00472018	-248.777	0.143175	0.134448	0.091692	-39.282	7.30165	0.316392	0.0197125	0.0557403	0.0916622
	Diff N N-E	0.139025	-145.406	0.0923375	0.0772199	0.0509758	-0.0509758	-1330.16	-0.0204536	-0.0319471	-0.0163451	1151.39	0.105825	-0.00269948	0.0125303	26.7571	-16.8754	67.3028	0.0300875	-0.0546471	-0.0754574
	Diff N N-S	0.051875	120.14	-0.0363125	-0.0993363	-0.084087	0.084087	700.825	0.01245	0.0115594	0.00832057	-449.027	0.0083	-0.0535563	-0.020884	-15.1085	71.8887	10.6932	0.02905	0.017098	0.0424114
Sub 11
	TF	0.915075	606.445	0.29465	0.383551	0.329725	0.670275	4739.05	0.296725	0.254662	0.258955	-3828.67	0.75945	0.80331	0.879542	158.499	287.715	26.9698	0.49385	0.503718	0.587249	0.18822	53.6984	0.0374268	0.0632281	0.0668689	0.0668689	417.01	0.560742	0.46979	0.506033	1217.93	0.341311	0.227794	0.154581	138.081	5.53592	15.0998	0.355352	0.252175	0.329408
	TN	0.873575	587.947	0.34445	0.419535	0.398749	0.601251	4787.15	0.105825	0.109039	0.0564857	-2984.66	0.749075	0.837388	0.903019	109.289	291.598	29.2598	0.6142	0.654488	0.684652	0.171494	81.5949	0.0692772	0.0746816	0.0649577	0.0649577	1976.23	0.0920203	0.0876466	0.063169	329.254	0.262064	0.201937	0.150774	58.5446	29.4927	13.2729	0.398803	0.344256	0.362401
	TE	0.87565	639.744	0.284275	0.356307	0.325632	0.674368	5492.65	0.36105	0.360553	0.339043	-4265.23	0.77605	0.864017	0.905024	163.65	275.822	40.7656	0.454425	0.498991	0.569879	0.16328	158.235	0.0651343	0.0785832	0.0566741	0.0566741	1495.97	0.458908	0.399264	0.46123	1404.98	0.305826	0.239548	0.182142	174.428	26.8988	21.8199	0.364027	0.322164	0.40831
	TS	0.8715	393.275	0.363125	0.47414	0.42452	0.57548	3280.17	0.02905	0.033963	0.00897994	-3256.92	0.711725	0.841056	0.934523	184.056	197.238	21.8309	0.59345	0.706019	0.799766	0.1793	100.732	0.0476196	0.0752222	0.0732992	0.0732992	760.82	0.0208879	0.0259898	0.00554082	826.745	0.0692358	0.183862	0.0748195	172.872	35.6663	3.57647	0.123945	0.225503	0.169484
	NTF	0.8549	543.062	0.371425	0.456254	0.432655	0.567345	4344.21	0.0415	0.0542495	0.0232311	-3950.36	0.7802	0.904848	0.963744	107.75	278.28	58.2315	0.400475	0.478833	0.514794	0.121419	83.6975	0.13321	0.181034	0.124365	0.124365	314.624	0.0439195	0.0604099	0.0296375	1335.82	0.17994	0.0965874	0.0473163	34.9374	28.5858	9.57745	0.111845	0.153611	0.215803
	NTN	0.985625	558.097	0.358975	0.420466	0.358906	0.641094	5511.74	0.039425	0.043873	0.0248826	-3101.84	0.6723	0.644101	0.722737	163.073	284.61	37.1358	0.4565	0.439165	0.530505	0.15129	124.66	0.110398	0.0179806	0.0586483	0.0586483	3005.58	0.049045	0.0532048	0.0308898	1472.34	0.433564	0.382665	0.412348	66.8139	32.0218	11.3106	0.272345	0.226005	0.291613
	NTE	0.878056	528.963	0.379725	0.448267	0.406984	0.593016	3824.23	0.022825	0.025552	0.0101168	-2762.99	0.674375	0.715765	0.832553	126.408	275.661	41.7982	0.446125	0.472334	0.553638	0.24043	62.064	0.0668738	0.0966909	0.0843562	0.0843562	1240.5	0.040307	0.044923	0.0185885	561.015	0.180878	0.17672	0.11483	79.6997	14.4186	21.0441	0.148687	0.142028	0.206829
	NTS	0.79265	367.03	0.31125	0.429191	0.392694	0.607306	4347.5	0.085075	0.106307	0.0577833	-2525.59	0.46895	0.581891	0.68526	167.422	167.621	31.1672	0.48555	0.614946	0.746453	0.0398054	136.668	0.106831	0.139931	0.131975	0.131975	2078.17	0.0580506	0.072319	0.0594315	572.389	0.310077	0.381141	0.439722	80.2657	69.1774	26.4284	0.160729	0.205945	0.234902
	Diff T N-F	-0.0415	-18.4975	0.0498	0.0359841	0.0690244	-0.0690244	48.105	-0.1909	-0.145623	-0.202469	844.007	-0.010375	0.0340786	0.0234766	-49.2099	3.88329	2.29	0.12035	0.15077	0.0974038
	Diff T N-E	0.002075	51.7972	-0.060175	-0.0632277	-0.0731172	0.0731172	705.497	0.255225	0.251513	0.282557	-1280.58	0.026975	0.026628	0.0020051	54.3614	-15.7757	11.5058	-0.159775	-0.155498	-0.114773
	Diff T N-S	0.002075	194.672	-0.018675	-0.054605	-0.0257711	0.0257711	1506.99	0.076775	0.0750763	0.0475058	272.265	0.03735	-0.00366725	-0.0315041	-74.7677	94.3602	7.42885	0.02075	-0.0515311	-0.115113
	Diff N N-F	0.130725	15.0357	-0.01245	-0.035788	-0.0737483	0.0737483	1167.53	-0.002075	-0.0103765	0.00165152	848.515	-0.1079	-0.260748	-0.241007	55.3232	6.3309	-21.0957	0.056025	-0.0396675	0.0157113
	Diff N N-E	-0.107569	-29.1342	0.02075	0.0278008	0.048078	-0.048078	-1687.51	-0.0166	-0.018321	-0.0147658	338.847	0.002075	0.0716641	0.109817	-36.6652	-8.94924	4.66248	-0.010375	0.0331683	0.0231329
	Diff N N-S	0.192975	191.067	0.047725	-0.00872487	-0.0337876	0.0337876	1164.24	-0.04565	-0.0624345	-0.0329007	-576.248	0.20335	0.0622101	0.0374767	-4.34864	116.989	5.96857	-0.02905	-0.175781	-0.215947
Sub 12
	TF	0.641175	821.079	0.249	0.436807	0.389121	0.610879	8176.02	0.051875	0.0783838	0.028377	-4595.94	0.49385	0.767209	0.884028	58.6561	287.37	27.087	0.28635	0.44847	0.532934	0.0327649	60.176	0.0412224	0.0829966	0.0690869	0.0690869	1752.49	0.0513327	0.0768987	0.0288056	956.579	0.151612	0.218864	0.123549	17.8348	24.58	8.38314	0.0964373	0.154919	0.22848
	TN	0.628725	911.29	0.21995	0.380829	0.353582	0.646418	8286.03	0.068475	0.10401	0.0552813	-4794.82	0.475175	0.773219	0.867068	62.4142	305.022	26.3848	0.2324	0.364494	0.412943	0.0915198	106.485	0.0208879	0.0437971	0.0453079	0.0453079	2926.92	0.0647808	0.0998598	0.0708617	1185.96	0.116865	0.225322	0.173446	27.9227	29.3435	4.7336	0.0632109	0.0549856	0.12697
	TE	0.691667	582.249	0.2656	0.452253	0.393794	0.606206	8883.36	0.0387333	0.0558824	0.0377852	-3638.04	0.251767	0.330241	0.386541	108.733	241.162	36.4753	0.384567	0.561007	0.683305	0.120945	152.429	0.0219597	0.130172	0.0919782	0.0919782	3458.22	0.0600437	0.0843764	0.0602498	1395.96	0.268224	0.318237	0.418406	25.5272	79.8965	12.265	0.080614	0.108506	0.134265
	TS	0.616275	693.374	0.24485	0.429778	0.407022	0.592978	7930.82	0.026975	0.0397245	0.01556	-5454.62	0.43575	0.71986	0.80692	81.4245	251.805	27.241	0.363125	0.575901	0.654325	0.120731	130.117	0.0314233	0.0890845	0.0783029	0.0783029	2921.5	0.0430615	0.0632196	0.0254596	1458.85	0.154315	0.237435	0.19934	37.1329	66.9981	4.65577	0.132865	0.125144	0.180557
	NTF	0.6308	757.594	0.2324	0.33788	0.36307	0.63693	6866.84	0.026975	0.0496121	0.0210202	-5621.45	0.3984	0.649883	0.689731	71.046	277.256	27.4818	0.367275	0.583036	0.648046	0.103667	273.248	0.070101	0.073196	0.0704743	0.0704743	2214.48	0.0274235	0.0587211	0.0308631	1460.92	0.292823	0.44276	0.461364	52.7442	59.6731	14.4295	0.105288	0.141073	0.183662
	NTN	0.666075	805.224	0.226175	0.39553	0.342816	0.657184	6058.05	0.02905	0.0434565	0.014199	-4009.13	0.3735	0.577127	0.713246	51.986	286.795	24.1485	0.234475	0.36731	0.42869	0.0678962	29.2091	0.0196121	0.0390583	0.0531317	0.0531317	1152.54	0.0219597	0.030862	0.00993084	770.217	0.107367	0.230206	0.219231	17.7742	14.0009	2.69679	0.107873	0.204816	0.301499
	NTE	0.61005	640.761	0.213725	0.374558	0.349739	0.650261	8414.23	0.0166	0.0259263	0.0086142	-4202.44	0.42745	0.69316	0.798971	51.8232	266.72	52.0916	0.309175	0.509704	0.604639	0.0584939	166.304	0.02983	0.0430132	0.0281387	0.0281387	4303.58	0.0224765	0.0328497	0.0111497	1144.49	0.159438	0.210587	0.165403	16.9592	11.5297	10.0382	0.0654859	0.110533	0.135797
	NTS	0.5561	812.505	0.2075	0.421384	0.377508	0.622492	12259.1	0.0249	0.040172	0.0164948	-4027.42	0.3901	0.721849	0.821403	51.9971	280.673	32.1332	0.280125	0.50757	0.615579	0.083	119.97	0.01793	0.0687091	0.0500458	0.0500458	4485.32	0.0332	0.0482368	0.0219739	632.266	0.0697727	0.209377	0.179904	10.8269	61.4103	10.4577	0.0414308	0.0739766	0.08947
	Diff T N-F	-0.01245	90.2106	-0.02905	-0.055978	-0.0355385	0.0355385	110.007	0.0166	0.0256263	0.0269042	-198.884	-0.018675	0.00601049	-0.0169599	3.75815	17.6526	-0.702228	-0.05395	-0.0839764	-0.11999
	Diff T N-E	0.0629417	-329.041	0.04565	0.0714242	0.0402122	-0.0402122	597.33	-0.0297417	-0.0481277	-0.0174961	1156.78	-0.223408	-0.442979	-0.480527	46.3185	-63.8601	10.0905	0.152167	0.196513	0.270362
	Diff T N-S	0.01245	217.915	-0.0249	-0.0489494	-0.0534402	0.0534402	355.214	0.0415	0.0642856	0.0397213	659.799	0.039425	0.0533596	0.0601484	-19.0103	53.2169	-0.856185	-0.130725	-0.211407	-0.241382
	Diff N N-F	0.035275	47.6301	-0.006225	0.0576495	-0.0202542	0.0202542	-808.789	0.002075	-0.00615561	-0.00682123	1612.33	-0.0249	-0.0727561	0.0235148	-19.06	9.53959	-3.33331	-0.1328	-0.215726	-0.219356
	Diff N N-E	-0.056025	-164.462	-0.01245	-0.0209712	0.00692326	-0.00692326	2356.18	-0.01245	-0.0175302	-0.00558479	-193.308	0.05395	0.116033	0.0857252	-0.162806	-20.075	27.9432	0.0747	0.142394	0.175949
	Diff N N-S	0.109975	-7.28096	0.018675	-0.0258542	-0.0346919	0.0346919	-6201.07	0.00415	0.00328449	-0.00229577	18.2931	-0.0166	-0.144722	-0.108158	-0.0111433	6.12229	-7.98474	-0.04565	-0.14026	-0.186889
Sub 13
	TF	0.704314	651.217	0.283386	0.418683	0.39752	0.60248	5048.85	0.0675857	0.099865	0.0537225	-3665.57	0.518157	0.732613	0.841624	62.9067	255.795	25.9622	0.335557	0.47184	0.534461	0.0640103	100.98	0.101363	0.116073	0.115128	0.115128	1832.91	0.0606958	0.0917442	0.0579926	820.983	0.1419	0.173357	0.139048	21.0716	25.5652	8.00017	0.114494	0.13666	0.144973
	TN	0.77605	674.336	0.275975	0.414999	0.364942	0.635058	4962.33	0.0819625	0.110384	0.0313462	-3756.1	0.511487	0.655761	0.782475	64.5833	273.836	30.8768	0.318513	0.429117	0.489639	0.159283	108.224	0.0479372	0.0430217	0.0792035	0.0792035	864.086	0.0523882	0.075207	0.0225302	1216.88	0.203353	0.203835	0.137244	25.9812	24.9506	6.38829	0.120519	0.172217	0.239103
	TE	0.704117	600.78	0.286943	0.406655	0.384558	0.615442	3891.19	0.083	0.114149	0.0326887	-3847.93	0.592857	0.802291	0.889745	69.7565	271.894	42.1235	0.2905	0.3882	0.424356	0.0458883	119.386	0.0898878	0.116735	0.105429	0.105429	722.284	0.0784485	0.121712	0.0317297	1343.64	0.139451	0.193822	0.119657	43.1594	16.7841	8.93222	0.0987898	0.115896	0.179284
	TS	0.728325	668.134	0.274938	0.449625	0.380766	0.619234	5502.42	0.0747	0.107199	0.047687	-3413.82	0.524975	0.740691	0.868859	72.9331	253.85	30.8399	0.354825	0.505578	0.603891	0.168632	115.05	0.0749548	0.0476643	0.0776088	0.0776088	1859.33	0.0501937	0.0669654	0.0379195	572.931	0.113782	0.17684	0.119257	48.37	17.8657	10.3433	0.0686947	0.134171	0.177873
	NTF	0.752188	557.07	0.289314	0.451541	0.442967	0.557033	4085.59	0.1162	0.177993	0.0762069	-3129.17	0.538462	0.722284	0.837948	88.3841	218.9	23.9492	0.412925	0.539054	0.545084	0.136811	187.32	0.042438	0.109842	0.133972	0.133972	1779.9	0.0332	0.0664602	0.0237533	844.923	0.16756	0.203158	0.136801	54.1925	59.4812	13.0544	0.195849	0.207411	0.278408
	NTN	0.728325	608.009	0.317475	0.445508	0.439997	0.560003	4118.35	0.083	0.112584	0.0328087	-3374.41	0.607975	0.833417	0.918575	56.0012	260.931	22.1917	0.31125	0.426891	0.427183	0.174596	100.253	0.0849629	0.0992813	0.0828471	0.0828471	1691.98	0.0479885	0.0606566	0.0195565	901.692	0.182856	0.132924	0.0723309	34.8243	31.5266	7.28521	0.11603	0.132482	0.191916
	NTE	0.803914	636.49	0.321329	0.435394	0.416551	0.583449	3614.92	0.0948571	0.124929	0.0547941	-2605.26	0.573886	0.732621	0.832512	67.7675	277.405	34.069	0.359271	0.438222	0.465382	0.199282	112.639	0.0605605	0.0803804	0.10671	0.10671	1116.39	0.0331506	0.061288	0.0293744	865.88	0.182438	0.214916	0.167859	30.4893	23.2273	12.7896	0.168725	0.137554	0.228348
	NTS	0.7055	318.775	0.3818	0.538539	0.534245	0.465755	3246.41	0.09545	0.141905	0.0540493	-2669.28	0.662963	0.971632	0.994506	96.9167	150.721	17.6324	0.28635	0.428332	0.394754	0.146002	84.7844	0.165227	0.175685	0.168268	0.168268	853.007	0.0483969	0.0791469	0.0375784	945.957	0.15638	0.0239751	0.00511327	40.589	41.8128	6.96	0.0818057	0.151772	0.188793
	Diff T N-F	0.0717357	23.1189	-0.00741071	-0.00368427	-0.0325776	0.0325776	-86.5224	0.0143768	0.0105189	-0.0223763	-90.5296	-0.00666964	-0.0768518	-0.0591482	1.67658	18.0416	4.91457	-0.0170446	-0.0427231	-0.0448215
	Diff T N-E	-0.0719333	-73.5566	0.0109679	-0.00834402	0.0196156	-0.0196156	-1071.14	0.0010375	0.00376562	0.00134248	-91.8307	0.0813696	0.14653	0.10727	5.17319	-1.94245	11.2468	-0.0280125	-0.0409168	-0.0652835
	Diff T N-S	0.047725	6.20201	0.0010375	-0.0346261	-0.0158244	0.0158244	-540.086	0.0072625	0.00318461	-0.0163408	-342.278	-0.0134875	-0.0849296	-0.086383	-8.34977	19.9863	0.0368473	-0.0363125	-0.0764613	-0.114252
	Diff N N-F	-0.0238625	50.939	0.0281607	-0.00603241	-0.0029706	0.0029706	32.7576	-0.0332	-0.065409	-0.0433982	-245.238	0.0695125	0.111132	0.0806271	-32.383	42.0305	-1.75749	-0.101675	-0.112163	-0.117901
	Diff N N-E	0.0755893	28.4813	0.00385357	-0.0101147	-0.0234457	0.0234457	-503.429	0.0118571	0.0123447	0.0219854	769.149	-0.0340893	-0.100796	-0.0860626	11.7664	16.4742	11.8772	0.0480214	0.0113312	0.0381983
	Diff N N-S	0.022825	289.234	-0.064325	-0.0930307	-0.0942477	0.0942477	871.944	-0.01245	-0.0293202	-0.0212405	-705.13	-0.0549875	-0.138216	-0.0759309	-40.9155	110.21	4.55934	0.0249	-0.00144079	0.032429
Sub 14
	TF	0.437825	906.727	0.218171	0.521202	0.519629	0.480371	7312.5	0.02905	0.0662338	0.0213159	-7856.99	0.4067	0.928079	0.984542	21.6322	249.712	23.2135	0.21995	0.505179	0.50193	0.0451896	175.76	0.0156855	0.0786201	0.0670502	0.0670502	2837.81	0.0234759	0.0512031	0.0186529	2685.45	0.0517385	0.0511524	0.0106924	6.53806	41.6732	5.49326	0.0557664	0.132205	0.178375
	TN	0.511487	726.172	0.2656	0.494899	0.483514	0.516486	5379.03	0.0498	0.0918701	0.0246558	-5323.25	0.474138	0.947031	0.992163	33.4495	234.803	18.5703	0.264562	0.525868	0.551715	0.0892767	114.281	0.032501	0.0551585	0.0598006	0.0598006	1769.76	0.0354923	0.0599867	0.0163714	1047.35	0.0939496	0.0397194	0.0122625	10.3448	7.88763	8.23948	0.0890007	0.177891	0.24579
	TE	0.484513	816.922	0.233438	0.500491	0.479483	0.520517	8884.38	0.006225	0.0131386	0.0033666	-7056.3	0.420187	0.923806	0.97652	34.2787	249.201	27.938	0.230325	0.47458	0.488684	0.056457	159.095	0.045339	0.0668769	0.0549771	0.0549771	4102.86	0.00586899	0.0132179	0.00336883	1927.25	0.0744939	0.0510662	0.0216624	13.2431	30.4364	9.7755	0.0780818	0.14984	0.205241
	TS	0.471914	791.993	0.246925	0.502419	0.504738	0.495262	5899.99	0.051875	0.115589	0.031306	-6223.95	0.447163	0.901457	0.954532	28.0306	235.063	21.6491	0.283237	0.616226	0.657736	0.0450623	239.933	0.0197164	0.0753209	0.0580234	0.0580234	1310.6	0.0524469	0.124402	0.040076	2372.01	0.0836422	0.0978417	0.0622607	8.44709	33.2294	4.98511	0.090861	0.0943244	0.116657
	NTF	0.49385	924.014	0.238625	0.485131	0.481134	0.518866	7791.67	0.03735	0.0752465	0.0342606	-6855.65	0.4399	0.892809	0.955779	29.1037	283.916	19.5623	0.242775	0.496196	0.496922	0.0593568	107.899	0.0520703	0.0816415	0.0733048	0.0733048	1617.81	0.0479885	0.0943548	0.0461573	1052.18	0.0617938	0.091853	0.0488617	10.1293	39.0823	5.81245	0.0948164	0.199849	0.276728
	NTN	0.48555	903.575	0.254533	0.528675	0.523921	0.476079	6946.12	0.121733	0.245896	0.200312	-8176.75	0.4233	0.866721	0.945666	34.5843	266.661	18.8405	0.214417	0.435369	0.394049	0.039195	124.797	0.0244345	0.0238436	0.0219825	0.0219825	1056.28	0.180907	0.35602	0.397076	3722.8	0.0760708	0.0970302	0.0667032	20.8244	41.4925	6.04759	0.0832348	0.13747	0.207483
	NTE	0.471717	910.667	0.225483	0.502705	0.476523	0.523477	9140.57	0.0110667	0.0215774	0.00690765	-7099.03	0.383183	0.816959	0.918825	25.4991	263.072	16.2597	0.188133	0.389896	0.379285	0.0476558	117.098	0.0431014	0.0514813	0.0638765	0.0638765	3598.91	0.0201036	0.0381342	0.0129326	1961.27	0.0563952	0.126948	0.0768239	8.13435	27.2918	5.02004	0.076372	0.120145	0.178975
	NTS	0.437529	798.11	0.231214	0.528052	0.530031	0.469969	6314.98	0.0426857	0.0986041	0.0344052	-7455.78	0.394843	0.904963	0.979272	24.262	217.776	16.1266	0.243071	0.563772	0.57719	0.0568443	209.33	0.0330018	0.0570426	0.0586502	0.0586502	1380.94	0.0346978	0.0802025	0.0331588	1446.52	0.0552344	0.0827334	0.0208075	13.1691	52.0926	4.73115	0.0939911	0.205309	0.255838
	Diff T N-F	0.0736625	-180.555	0.0474286	-0.0263033	-0.0361147	0.0361147	-1933.48	0.02075	0.0256363	0.00333986	2533.74	0.0674375	0.0189519	0.00762078	11.8173	-14.9087	-4.64324	0.0446125	0.0206891	0.0497853
	Diff T N-E	-0.026975	90.7503	-0.0321625	0.00559276	-0.0040315	0.0040315	3505.35	-0.043575	-0.0787314	-0.0212892	-1733.05	-0.05395	-0.0232251	-0.0156434	0.829166	14.3983	9.36774	-0.0342375	-0.051288	-0.0630306
	Diff T N-S	0.0395732	-65.8207	0.018675	-0.00752026	-0.0212236	0.0212236	-520.967	-0.002075	-0.0237186	-0.00665025	900.7	0.026975	0.0455742	0.0376313	5.41886	-0.259595	-3.07884	-0.018675	-0.0903577	-0.106021
	Diff N N-F	-0.0083	-20.4391	0.0159083	0.0435436	0.0427864	-0.0427864	-845.554	0.0843833	0.170649	0.166051	-1321.1	-0.0166	-0.0260885	-0.0101131	5.48061	-17.2552	-0.72182	-0.0283583	-0.0608272	-0.102873
	Diff N N-E	-0.0138333	7.09213	-0.02905	-0.0259698	-0.0473975	0.0473975	2194.46	-0.110667	-0.224318	-0.193404	1077.72	-0.0401167	-0.0497618	-0.0268415	-9.08518	-3.58894	-2.58078	-0.0262833	-0.0454731	-0.014764
	Diff N N-S	0.0480214	105.465	0.023319	0.000622762	-0.00611002	0.00611002	631.137	0.0790476	0.147292	0.165907	-720.967	0.0284571	-0.0382425	-0.0336057	10.3222	48.8844	2.71397	-0.0286548	-0.128403	-0.183141
Grand mean
	TF	0.681083	712.54	0.285418	0.453529	0.423912	0.576088	5650.88	0.0769938	0.102461	0.061303	-4338.9	0.550891	0.812292	0.907413	64.7747	274.485	30.2599	0.325164	0.474627	0.520354	0.0861679	110.764	0.054003	0.0792977	0.0725459	0.0725459	1830.66	0.092646	0.11366	0.0924945	1066.56	0.1309	0.151715	0.0988104	28.6129	28.3586	7.50221	0.109455	0.142387	0.198006
	TN	0.702462	682.289	0.284063	0.440452	0.416397	0.583603	5143.13	0.0669505	0.0949333	0.041283	-4154.4	0.560546	0.807226	0.899989	59.7616	271.757	31.6071	0.323393	0.457592	0.486728	0.124667	120.98	0.052224	0.0745586	0.0751702	0.0751702	1538.28	0.0496188	0.0688378	0.0366872	1271.33	0.139095	0.156084	0.102881	22.4686	26.4882	8.54258	0.109574	0.133315	0.175363
	TE	0.722813	650.512	0.292501	0.440903	0.408562	0.591438	5192.11	0.0802404	0.098578	0.0590684	-3905.2	0.585337	0.797862	0.883675	75.7895	270.02	44.9978	0.352545	0.483445	0.530675	0.0933696	118.958	0.0568333	0.0857582	0.0797601	0.0797601	1563.94	0.0778616	0.0877748	0.0660813	1186.27	0.159343	0.155046	0.110559	37.3032	32.667	14.3669	0.131602	0.145802	0.192483
	TS	0.673369	585.81	0.28923	0.459418	0.437224	0.562776	4676.87	0.051388	0.0773556	0.0291564	-3886.67	0.555782	0.836155	0.914813	72.7443	229.939	29.4486	0.342873	0.510041	0.549594	0.106513	126.862	0.0537727	0.0823462	0.0722841	0.0722841	1341.93	0.0431314	0.0653806	0.0298937	1070.64	0.0974907	0.125601	0.0839169	35.3365	37.0715	8.55504	0.105601	0.148548	0.189939
	NTF	0.687947	686.941	0.295232	0.449363	0.432554	0.567446	4957.02	0.0665906	0.0988154	0.0442228	-4331.31	0.54473	0.805865	0.894852	62.3506	273.174	31.0019	0.332752	0.483517	0.50701	0.124942	144.795	0.073921	0.0870411	0.079802	0.079802	1351.11	0.0457158	0.0638014	0.0345337	1001.11	0.15508	0.149878	0.103318	30.503	46.6145	8.80597	0.123275	0.156748	0.21451
	NTN	0.702271	689.236	0.297988	0.454882	0.429484	0.570516	5177.88	0.0810662	0.118756	0.0734191	-4460.79	0.56549	0.818361	0.902711	66.545	276.819	28.6977	0.302417	0.431362	0.455585	0.117908	119.091	0.0697265	0.0751233	0.0770822	0.0770822	1613.61	0.0685008	0.099264	0.0870887	1508.93	0.1487	0.142882	0.105968	30.1643	33.7965	8.28479	0.111316	0.146851	0.212977
	NTE	0.699099	659.913	0.31016	0.462892	0.435946	0.564054	5029.41	0.0573836	0.0819889	0.0372772	-4089.93	0.577386	0.810175	0.901612	65.3217	272.128	46.0807	0.33669	0.469507	0.505404	0.111901	118.866	0.0616498	0.0808905	0.074236	0.074236	1611.99	0.0390072	0.0549416	0.0309964	1162.43	0.129336	0.14082	0.0887537	27.7065	29.7372	15.534	0.0970902	0.123561	0.176742
	NTS	0.644407	549.977	0.290842	0.469328	0.458372	0.541628	4989.38	0.0780207	0.119509	0.0636742	-3716.19	0.541222	0.849704	0.921251	67.8091	209.117	24.3082	0.314387	0.485624	0.512603	0.0964344	112.759	0.0780175	0.0893859	0.0922424	0.0922424	1575.5	0.0656496	0.0964009	0.0709634	887.265	0.12507	0.122843	0.0893973	28.2435	43.3611	8.21945	0.108896	0.143441	0.185768
	Diff T N-F	0.0213781	-30.2517	-0.0013551	-0.0130765	-0.00751495	0.00751495	-507.746	-0.0100433	-0.0075273	-0.0200199	184.5	0.0096551	-0.00506646	-0.00742395	-5.01304	-2.72793	1.34711	-0.00177151	-0.0170349	-0.0336265	#DIV/0!	#DIV/0!	#DIV/0!	#DIV/0!	#DIV/0!
	Diff T N-E	0.0203512	-31.7772	0.00843763	0.000450139	-0.007835	0.007835	48.9744	0.0132899	0.00364474	0.0177854	249.203	0.0247906	-0.00936435	-0.0163135	16.0278	-1.737	13.3908	0.0291523	0.0258523	0.0439469	#DIV/0!	#DIV/0!	#DIV/0!	#DIV/0!	#DIV/0!
	Diff T N-S	0.0290923	96.479	-0.00516633	-0.018965	-0.0208263	0.0208263	466.264	0.0155625	0.0175776	0.0121266	-267.729	0.00476403	-0.0289288	-0.0148239	-12.9827	41.818	2.1585	-0.0194796	-0.0524487	-0.0628656	#DIV/0!	#DIV/0!	#DIV/0!	#DIV/0!	#DIV/0!
	Diff N N-F	0.0143239	2.29466	0.00275608	0.00551852	-0.00307001	0.00307001	220.864	0.0144756	0.0199407	0.0291963	-129.48	0.0207606	0.0124959	0.0078588	4.19434	3.64464	-2.30418	-0.0303345	-0.0521552	-0.0514254	#DIV/0!	#DIV/0!	#DIV/0!	#DIV/0!	#DIV/0!
	Diff N N-E	-0.00317226	-29.3226	0.0121712	0.00801007	0.00646218	-0.00646218	-148.472	-0.0236825	-0.0367672	-0.0361419	370.861	0.011896	-0.00818609	-0.00109893	-1.22331	-4.69117	17.383	0.0342728	0.0381459	0.0498189	#DIV/0!	#DIV/0!	#DIV/0!	#DIV/0!	#DIV/0!
	Diff N N-S	0.0578636	139.259	0.00714605	-0.0144467	-0.0288884	0.0288884	188.5	0.00304545	-0.000753311	0.00974492	-744.593	0.0242683	-0.0313436	-0.0185407	-1.2641	67.7018	4.38957	-0.0119701	-0.0542626	-0.0570183	#DIV/0!	#DIV/0!	#DIV/0!	#DIV/0!	#DIV/0!
